# Supplementary material for: Poly[(μ3-5-tert-butyl­benzene-1,3-di­carboxyl­ato)di­pyridine­cobalt(II)]
Source: Acta Crystallogr Sect E Struct Rep Online. 2013 Oct 2;69(Pt 11):m579–80. doi: 10.1107/S1600536813026640 (PMC3919544; doi:10.1107/S1600536813026640)
Supplement: Supplementary file 1 [file e-69-0m579-sup1.cif]

##############################################################################
#                                                                            #
# This CIF contains the data in a paper accepted for publication in          #
# Acta Crystallographica Section E. It conforms to the requirements of       #
# Notes for Authors for Acta Crystallographica Section E, and has been       #
# peer reviewed under the auspices of the IUCr Commission on Journals.       #
#                                                                            #
# Full details of the Crystallographic Information File format               #
# are given in the paper "The Crystallographic Information File (CIF):       #
# a New Standard Archive File for Crystallography" by S. R. Hall, F. H.      #
# Allen and I. D. Brown [Acta Cryst. (1991), A47, 655-685].                  #
#                                                                            #
# The current version of the core CIF dictionary is obtainable from          #
# ftp://ftp.iucr.org/pub/cif_core.dic.                                       #
#                                                                            #
# Software is freely available for graphical display of the structure(s)     #
# in this CIF. For information consult the CIF software page                 #
# http://www.iucr.org/resources/cif/software.                                #
#                                                                            #
# This file may be used for bona fide research purposes within the           #
# scientific community so long as proper attribution is given to the journal # 
# article from which it was obtained.                                        #
#                                                                            #
##############################################################################
data_global
_audit_creation_method     'form.cif (version 2.0)'
_journal_data_validation_number     ?
_journal_date_recd_electronic     2013-09-24
_journal_date_accepted     2013-09-26
_journal_name_full     'Acta Crystallographica, Section E'
_journal_year     2013
_journal_volume     69
_journal_issue     11
_journal_page_first     m579
_journal_page_last     m580
_journal_paper_category     QM
_journal_paper_doi     10.1107/S1600536813026640
_journal_coeditor_code     XU5741
_publ_contact_author_name     'Jaheon Kim'
_publ_contact_author_address
;
Department of Chemistry, Soongsil University, 369 Sangdo-Ro, Dongjak-Gu, Seoul
 156-743, Republic of Korea
;
_publ_contact_author_email     jaheon@ssu.ac.kr
_publ_contact_author_fax     '+82-2-824-4383'
_publ_contact_author_phone     '+82-2-820-0459'
_publ_section_title
;
Poly[(\m~3~-5-<i>tert</i>-butylbenzene-1,3-dicarboxylato)dipyridinecobalt(II)]
;
loop_
    _publ_author_name
    _publ_author_footnote
    _publ_author_address
    'Noh, Kyungkyou' .
;
Department of Chemistry, Soongsil University, 369 Sangdo-Ro, Dongjak-Gu,
Seoul 156-743, Republic of Korea
;
    'Kim, Jaheon' .
;
Department of Chemistry, Soongsil University, 369 Sangdo-Ro, Dongjak-Gu,
Seoul 156-743, Republic of Korea
;
data_I
_database_code_depnum_ccdc_archive 'CCDC 963433'
_chemical_name_systematic
;
Poly[(\m~3~-5-<i>tert</i>-butylbenzene-1,3-dicarboxylato)dipyridinecobalt(II)]
;
_chemical_name_common     ?
_chemical_formula_moiety     'C22 H22 Co N2 O4'
_chemical_formula_sum     'C22 H22 Co N2 O4'
_chemical_formula_structural     ?
_chemical_formula_analytical     ?
_chemical_formula_iupac     '[Co (C12 H12 O4) (C5 H5 N)2]'
_chemical_formula_weight     437.34
_chemical_melting_point     ?
_symmetry_cell_setting     monoclinic
_symmetry_space_group_name_H-M     'P 21/n'
_symmetry_space_group_name_Hall     '-P 2yn'
loop_
    _symmetry_equiv_pos_as_xyz
    'x, y, z'
    '-x+1/2, y+1/2, -z+1/2'
    '-x, -y, -z'
    'x-1/2, -y-1/2, z-1/2'
_cell_length_a     9.7357(3)
_cell_length_b     15.6699(6)
_cell_length_c     13.0764(5)
_cell_angle_alpha     90
_cell_angle_beta     94.7910(10)
_cell_angle_gamma     90
_cell_volume     1987.93(12)
_cell_formula_units_Z     4
_cell_measurement_reflns_used     6406
_cell_measurement_theta_min     2.469
_cell_measurement_theta_max     28.176
_cell_measurement_temperature     173(2)
_exptl_crystal_description     block
_exptl_crystal_colour     violet
_exptl_crystal_size_max     0.50
_exptl_crystal_size_mid     0.40
_exptl_crystal_size_min     0.30
_exptl_crystal_size_rad     ?
_exptl_crystal_density_diffrn     1.461
_exptl_crystal_density_meas     ?
_exptl_crystal_density_method     ?
_exptl_crystal_F_000     908
_exptl_absorpt_coefficient_mu     0.895
_exptl_absorpt_correction_type     multi-scan
_exptl_absorpt_process_details     '(SADABS; Bruker, 2001)'
_exptl_absorpt_correction_T_min     0.663
_exptl_absorpt_correction_T_max     0.775
_exptl_special_details     ?
_diffrn_ambient_temperature     173(2)
_diffrn_radiation_type     MoK\a
_diffrn_radiation_wavelength     0.71073
_diffrn_radiation_source     'fine-focus sealed tube'
_diffrn_radiation_monochromator     graphite
_diffrn_measurement_device_type     'Bruker SMART APEX CCD'
_diffrn_measurement_method     'phi and omega scans'
_diffrn_detector_area_resol_mean     ?
_diffrn_reflns_number     12370
_diffrn_reflns_av_R_equivalents     0.0213
_diffrn_reflns_av_sigmaI/netI     0.0255
_diffrn_reflns_theta_min     2.033
_diffrn_reflns_theta_max     27.877
_diffrn_reflns_theta_full     25.242
_diffrn_measured_fraction_theta_max     0.968
_diffrn_measured_fraction_theta_full     0.995
_diffrn_reflns_limit_h_min     -12
_diffrn_reflns_limit_h_max     12
_diffrn_reflns_limit_k_min     -17
_diffrn_reflns_limit_k_max     20
_diffrn_reflns_limit_l_min     -17
_diffrn_reflns_limit_l_max     13
_diffrn_reflns_reduction_process     ?
_diffrn_standards_number     ?
_diffrn_standards_interval_count     ?
_diffrn_standards_interval_time     ?
_diffrn_standards_decay_%     ?
loop_
    _diffrn_standard_refln_index_h
    _diffrn_standard_refln_index_k
    _diffrn_standard_refln_index_l
    ? ? ?
_refine_special_details     ?
_reflns_number_total     4580
_reflns_number_gt     3843
_reflns_threshold_expression     I>2\s(I)
_refine_ls_structure_factor_coef     Fsqd
_refine_ls_matrix_type     full
_refine_ls_R_factor_all     0.0603
_refine_ls_R_factor_gt     0.0489
_refine_ls_wR_factor_all     ?
_refine_ls_wR_factor_gt     0.1249
_refine_ls_wR_factor_ref     0.1345
_refine_ls_goodness_of_fit_all     ?
_refine_ls_goodness_of_fit_ref     1.106
_refine_ls_restrained_S_all     1.071
_refine_ls_restrained_S_obs     ?
_refine_ls_number_reflns     4580
_refine_ls_number_parameters     314
_refine_ls_number_restraints     66
_refine_ls_number_constraints     ?
_refine_ls_hydrogen_treatment     constr
_refine_ls_weighting_scheme     calc
_refine_ls_weighting_details
              'w=1/[\s^2^(Fo^2^)+(0.0590P)^2^+3.5707P] where P=(Fo^2^+2Fc^2^)/3'
_refine_ls_shift/su_max     0.001
_refine_ls_shift/su_mean     0.000
_refine_diff_density_max     1.254
_refine_diff_density_min     -0.644
_refine_ls_extinction_method     none
_refine_ls_extinction_coef     .
_refine_ls_abs_structure_details     ?
_refine_ls_abs_structure_Flack     ?
_refine_ls_abs_structure_Rogers     ?
loop_
    _atom_type_symbol
    _atom_type_description
    _atom_type_scat_dispersion_real
    _atom_type_scat_dispersion_imag
    _atom_type_scat_source
    'C' 'C' 0.0033 0.0016
                         'International Tables Vol C Tables 4.2.6.8 and 6.1.1.4'
    'H' 'H' 0.0000 0.0000
                         'International Tables Vol C Tables 4.2.6.8 and 6.1.1.4'
    'O' 'O' 0.0106 0.0060
                         'International Tables Vol C Tables 4.2.6.8 and 6.1.1.4'
    'F' 'F' 0.0171 0.0103
                         'International Tables Vol C Tables 4.2.6.8 and 6.1.1.4'
    'Cd' 'Cd' -0.8075 1.2024
                         'International Tables Vol C Tables 4.2.6.8 and 6.1.1.4'
_computing_data_collection     'SMART (Bruker, 2007)'
_computing_cell_refinement     'SAINT (Bruker, 2007)'
_computing_data_reduction     'SAINT (Bruker, 2007)'
_computing_structure_solution     'SHELXTL (Sheldrick, 2008)'
_computing_structure_refinement     'SHELXTL (Sheldrick, 2008)'
_computing_molecular_graphics     'CrystalMaker (CrystalMaker Software, 2013)'
_computing_publication_material     'publCIF (Westrip, 2010)'
loop_
    _atom_site_type_symbol
    _atom_site_label
    _atom_site_fract_x
    _atom_site_fract_y
    _atom_site_fract_z
    _atom_site_U_iso_or_equiv
    _atom_site_adp_type
    _atom_site_calc_flag
    _atom_site_occupancy
    _atom_site_symmetry_multiplicity
    _atom_site_disorder_assembly
    _atom_site_disorder_group
    Co Co1 0.44382(4) 0.12814(2) 0.54417(3) 0.02396(13) Uani d 1 1 . .
    O O1 0.4499(3) 0.01260(13) 0.61177(17) 0.0394(5) Uani d 1 1 . .
    O O2 0.4464(2) -0.12667(11) 0.58392(15) 0.0263(4) Uani d 1 1 . .
    O O3 0.1852(2) -0.30891(12) 0.83448(16) 0.0342(5) Uani d 1 1 . .
    O O4 0.1101(2) -0.24206(13) 0.96689(15) 0.0305(4) Uani d 1 1 . .
    C C1 0.3528(3) -0.07399(16) 0.73420(19) 0.0207(5) Uani d 1 1 . .
    C C2 0.3038(3) -0.15329(16) 0.76379(19) 0.0210(5) Uani d 1 1 . .
    H H2 0.3153 -0.2024 0.7228 0.025 Uiso calc 1 1 . .
    C C3 0.2379(3) -0.15960(17) 0.8543(2) 0.0234(5) Uani d 1 1 . .
    C C4 0.2262(3) -0.08775(18) 0.9164(2) 0.0261(5) Uani d 1 1 . .
    H H4 0.1828 -0.0932 0.9785 0.031 Uiso calc 1 1 . .
    C C5 0.2770(3) -0.00814(17) 0.8893(2) 0.0244(5) Uani d 1 1 . .
    C C6 0.3373(3) -0.00254(16) 0.7962(2) 0.0236(5) Uani d 1 1 . .
    H H6 0.3687 0.0514 0.7744 0.028 Uiso calc 1 1 . .
    C C7 0.4206(3) -0.06185(16) 0.63520(19) 0.0203(5) Uani d 1 1 . .
    C C8 0.1748(3) -0.24228(17) 0.8864(2) 0.0257(5) Uani d 1 1 . .
    C C9 0.2610(3) 0.07170(19) 0.9557(2) 0.0326(6) Uani d 1 1 . .
    C C10 0.3841(5) 0.1310(3) 0.9510(4) 0.0771(17) Uani d 1 1 . .
    H H10A 0.3773 0.1777 1.0001 0.116 Uiso calc 1 1 . .
    H H10B 0.3850 0.1544 0.8816 0.116 Uiso calc 1 1 . .
    H H10C 0.4694 0.0990 0.9683 0.116 Uiso calc 1 1 . .
    C C11 0.1368(5) 0.1215(3) 0.9076(5) 0.0868(19) Uani d 1 1 . .
    H H11A 0.0537 0.0863 0.9085 0.130 Uiso calc 1 1 . .
    H H11B 0.1520 0.1362 0.8365 0.130 Uiso calc 1 1 . .
    H H11C 0.1252 0.1739 0.9469 0.130 Uiso calc 1 1 . .
    C C12 0.2442(10) 0.0500(3) 1.0652(3) 0.127(3) Uani d 1 1 . .
    H H12A 0.3234 0.0162 1.0930 0.190 Uiso calc 1 1 . .
    H H12B 0.1595 0.0168 1.0693 0.190 Uiso calc 1 1 . .
    H H12C 0.2386 0.1026 1.1051 0.190 Uiso calc 1 1 . .
    N N1 0.6310(3) 0.16214(15) 0.63878(19) 0.0302(5) Uani d 1 1 . .
    C C13 0.6260(4) 0.1716(3) 0.7395(3) 0.0621(12) Uani d 1 1 . .
    H H13 0.5418 0.1585 0.7678 0.074 Uiso calc 1 1 . .
    C C14 0.7352(5) 0.1993(4) 0.8058(3) 0.0688(13) Uani d 1 1 . .
    H H14 0.7255 0.2045 0.8772 0.083 Uiso calc 1 1 . .
    C C15 0.8549(4) 0.2186(3) 0.7673(3) 0.0533(10) Uani d 1 1 . .
    H H15 0.9311 0.2387 0.8108 0.064 Uiso calc 1 1 . .
    C C16 0.8649(5) 0.2088(4) 0.6645(4) 0.0734(15) Uani d 1 1 . .
    H H16 0.9488 0.2211 0.6353 0.088 Uiso calc 1 1 . .
    C C17 0.7502(4) 0.1806(3) 0.6033(3) 0.0550(10) Uani d 1 1 . .
    H H17 0.7583 0.1743 0.5318 0.066 Uiso calc 1 1 . .
    N N2 0.2472(9) 0.1037(5) 0.4542(7) 0.0300(18) Uani d 0.5 1 A 1
    C C18 0.2420(11) 0.0415(5) 0.3860(6) 0.055(3) Uani d 0.5 1 A 1
    H H18 0.3222 0.0071 0.3851 0.066 Uiso calc 0.5 1 A 1
    C C19 0.1310(12) 0.0203(7) 0.3143(8) 0.091(3) Uani d 0.5 1 A 1
    H H19 0.1370 -0.0260 0.2679 0.109 Uiso calc 0.5 1 A 1
    C C20 0.0168(10) 0.0680(5) 0.3141(7) 0.067(2) Uani d 0.5 1 A 1
    H H20 -0.0607 0.0562 0.2671 0.080 Uiso calc 0.5 1 A 1
    C C21 0.0130(8) 0.1349(5) 0.3834(7) 0.082(4) Uani d 0.5 1 A 1
    H H21 -0.0664 0.1699 0.3855 0.098 Uiso calc 0.5 1 A 1
    C C22 0.1299(8) 0.1485(5) 0.4496(7) 0.068(3) Uani d 0.5 1 A 1
    H H22 0.1262 0.1945 0.4967 0.082 Uiso calc 0.5 1 A 1
    N N2A 0.2579(10) 0.0868(5) 0.4638(8) 0.038(2) Uani d 0.5 1 A 2
    C C18A 0.2377(10) 0.0736(5) 0.3620(8) 0.074(4) Uani d 0.5 1 A 2
    H H18A 0.3156 0.0820 0.3239 0.089 Uiso calc 0.5 1 A 2
    C C19A 0.1159(12) 0.0489(5) 0.3055(10) 0.091(3) Uani d 0.5 1 A 2
    H H19A 0.1105 0.0410 0.2332 0.109 Uiso calc 0.5 1 A 2
    C C20A 0.0078(12) 0.0374(6) 0.3605(8) 0.079(3) Uani d 0.5 1 A 2
    H H20A -0.0778 0.0206 0.3263 0.094 Uiso calc 0.5 1 A 2
    C C21A 0.0159(9) 0.0488(6) 0.4613(7) 0.109(6) Uani d 0.5 1 A 2
    H H21A -0.0621 0.0404 0.4991 0.131 Uiso calc 0.5 1 A 2
    C C22A 0.1429(8) 0.0734(5) 0.5102(7) 0.072(3) Uani d 0.5 1 A 2
    H H22A 0.1477 0.0811 0.5824 0.086 Uiso calc 0.5 1 A 2
loop_
    _atom_site_aniso_label
    _atom_site_aniso_U_11
    _atom_site_aniso_U_22
    _atom_site_aniso_U_33
    _atom_site_aniso_U_12
    _atom_site_aniso_U_13
    _atom_site_aniso_U_23
    Co1 0.0331(2) 0.01763(19) 0.0226(2) -0.00231(14) 0.01078(14) -0.00066(13)
    O1 0.0653(16) 0.0189(10) 0.0373(12) -0.0033(10) 0.0248(11) 0.0037(8)
    O2 0.0347(10) 0.0209(9) 0.0248(9) -0.0011(8) 0.0112(8) -0.0027(7)
    O3 0.0502(13) 0.0207(10) 0.0335(11) -0.0038(9) 0.0152(9) 0.0009(8)
    O4 0.0393(11) 0.0279(10) 0.0258(10) -0.0057(8) 0.0123(8) 0.0022(8)
    C1 0.0210(11) 0.0217(12) 0.0195(11) 0.0009(9) 0.0027(9) 0.0011(9)
    C2 0.0230(12) 0.0188(11) 0.0213(12) 0.0006(9) 0.0034(10) -0.0010(9)
    C3 0.0245(12) 0.0228(12) 0.0234(13) -0.0011(10) 0.0039(10) 0.0021(10)
    C4 0.0285(13) 0.0279(14) 0.0226(13) 0.0004(11) 0.0070(10) 0.0005(10)
    C5 0.0267(13) 0.0238(13) 0.0229(12) 0.0016(10) 0.0031(10) -0.0027(10)
    C6 0.0271(13) 0.0197(12) 0.0242(13) -0.0006(10) 0.0035(10) 0.0008(10)
    C7 0.0199(11) 0.0198(12) 0.0213(12) 0.0009(9) 0.0035(9) 0.0011(9)
    C8 0.0302(14) 0.0231(13) 0.0243(13) -0.0022(10) 0.0046(11) 0.0044(10)
    C9 0.0412(17) 0.0268(14) 0.0315(15) -0.0020(12) 0.0128(12) -0.0084(11)
    C10 0.079(3) 0.058(3) 0.100(4) -0.031(2) 0.045(3) -0.053(3)
    C11 0.067(3) 0.070(3) 0.121(5) 0.031(2) -0.005(3) -0.051(3)
    C12 0.307(11) 0.044(3) 0.036(2) -0.032(4) 0.056(4) -0.018(2)
    N1 0.0379(13) 0.0244(11) 0.0284(12) -0.0031(10) 0.0042(10) 0.0017(9)
    C13 0.052(2) 0.102(4) 0.0326(19) -0.022(2) 0.0082(16) -0.013(2)
    C14 0.069(3) 0.100(4) 0.036(2) -0.016(3) -0.0039(19) -0.017(2)
    C15 0.056(2) 0.048(2) 0.052(2) -0.0120(17) -0.0178(18) 0.0064(17)
    C16 0.048(2) 0.112(4) 0.059(3) -0.029(3) -0.005(2) 0.024(3)
    C17 0.043(2) 0.086(3) 0.0362(19) -0.014(2) 0.0033(15) 0.0108(19)
    N2 0.023(3) 0.025(3) 0.042(3) 0.007(2) 0.006(2) 0.002(3)
    C18 0.052(5) 0.043(4) 0.066(7) -0.020(4) -0.020(5) 0.018(4)
    C19 0.054(4) 0.151(10) 0.065(4) -0.018(5) -0.006(3) 0.000(5)
    C20 0.056(4) 0.067(4) 0.075(4) 0.009(3) -0.015(4) -0.004(4)
    C21 0.040(4) 0.076(6) 0.123(9) 0.027(4) -0.037(5) -0.056(6)
    C22 0.057(5) 0.061(5) 0.084(7) 0.016(4) -0.008(5) -0.033(5)
    N2A 0.032(4) 0.030(4) 0.054(4) 0.009(3) 0.011(3) 0.005(3)
    C18A 0.032(4) 0.144(13) 0.046(5) -0.005(7) 0.003(4) -0.023(8)
    C19A 0.054(4) 0.151(10) 0.065(4) -0.018(5) -0.006(3) 0.000(5)
    C20A 0.083(5) 0.081(5) 0.073(5) 0.009(4) 0.015(4) 0.013(4)
    C21A 0.051(5) 0.203(16) 0.078(7) -0.065(8) 0.030(5) -0.050(9)
    C22A 0.053(5) 0.103(8) 0.061(5) -0.022(5) 0.016(4) -0.012(5)
_geom_special_details
;
<b>Geometry</b>. All e.s.d.'s (except the e.s.d. in the dihedral angle between
two l.s. planes) are estimated using the full covariance matrix. The cell
e.s.d.'s are taken into account individually in the estimation of e.s.d.'s in
distances, angles and torsion angles; correlations between e.s.d.'s in cell
parameters are only used when they are defined by crystal symmetry. An
approximate (isotropic) treatment of cell e.s.d.'s is used for estimating
e.s.d.'s involving l.s. planes.
<b>Refinement</b>. Refinement of F^2^ against ALL reflections. The weighted
<i>R</i>-factor <i>wR</i> and goodness of fit S are based on F^2^,
conventional <i>R</i>-factors <i>R</i> are based on F, with F set to zero for
negative F^2^. The threshold expression of F^2^ > 2sigma(F^2^) is used only
for calculating <i>R</i>-factors(gt) <i>etc</i>. and is not relevant to the
choice of reflections for refinement. <i>R</i>-factors based on F^2^ are
statistically about twice as large as those based on F, and R-- factors based
on ALL data will be even larger.
;
loop_
    _geom_bond_atom_site_label_1
    _geom_bond_atom_site_label_2
    _geom_bond_site_symmetry_2
    _geom_bond_distance
    _geom_bond_publ_flag
    Co1 O1 . 2.014(2) y
    Co1 O2 3_656 2.0608(19) y
    Co1 O3 2_556 2.324(2) y
    Co1 O4 2_556 2.103(2) y
    Co1 N1 . 2.182(3) y
    Co1 N2 . 2.195(9) y
    Co1 N2A . 2.117(11) y
    O1 C7 . 1.245(3) ?
    O2 C7 . 1.254(3) ?
    O2 Co1 3_656 2.0608(19) ?
    O3 C8 . 1.254(3) ?
    O3 Co1 2_546 2.324(2) ?
    O4 C8 . 1.271(3) ?
    O4 Co1 2_546 2.102(2) ?
    C1 C6 . 1.398(4) ?
    C1 C2 . 1.397(3) ?
    C1 C7 . 1.513(3) ?
    C2 C3 . 1.396(4) ?
    C2 H2 . 0.9500 ?
    C3 C4 . 1.398(4) ?
    C3 C8 . 1.508(4) ?
    C4 C5 . 1.398(4) ?
    C4 H4 . 0.9500 ?
    C5 C6 . 1.399(4) ?
    C5 C9 . 1.538(4) ?
    C6 H6 . 0.9500 ?
    C9 C12 . 1.494(5) ?
    C9 C10 . 1.522(5) ?
    C9 C11 . 1.529(6) ?
    C10 H10A . 0.9800 ?
    C10 H10B . 0.9800 ?
    C10 H10C . 0.9800 ?
    C11 H11A . 0.9800 ?
    C11 H11B . 0.9800 ?
    C11 H11C . 0.9800 ?
    C12 H12A . 0.9800 ?
    C12 H12B . 0.9800 ?
    C12 H12C . 0.9800 ?
    N1 C17 . 1.317(4) ?
    N1 C13 . 1.330(4) ?
    C13 C14 . 1.384(5) ?
    C13 H13 . 0.9500 ?
    C14 C15 . 1.342(6) ?
    C14 H14 . 0.9500 ?
    C15 C16 . 1.365(6) ?
    C15 H15 . 0.9500 ?
    C16 C17 . 1.391(5) ?
    C16 H16 . 0.9500 ?
    C17 H17 . 0.9500 ?
    N2 C22 . 1.337(10) ?
    N2 C18 . 1.320(10) ?
    C18 C19 . 1.410(11) ?
    C18 H18 . 0.9500 ?
    C19 C20 . 1.340(12) ?
    C19 H19 . 0.9500 ?
    C20 C21 . 1.388(10) ?
    C20 H20 . 0.9500 ?
    C21 C22 . 1.388(10) ?
    C21 H21 . 0.9500 ?
    C22 H22 . 0.9500 ?
    N2A C22A . 1.333(11) ?
    N2A C18A . 1.346(11) ?
    C18A C19A . 1.398(11) ?
    C18A H18A . 0.9500 ?
    C19A C20A . 1.336(12) ?
    C19A H19A . 0.9500 ?
    C20A C21A . 1.325(11) ?
    C20A H20A . 0.9500 ?
    C21A C22A . 1.398(10) ?
    C21A H21A . 0.9500 ?
    C22A H22A . 0.9500 ?
loop_
    _geom_contact_atom_site_label_1
    _geom_contact_atom_site_label_2
    _geom_contact_distance
    _geom_contact_site_symmetry_1
    _geom_contact_site_symmetry_2
    _geom_contact_publ_flag
    ? ? ? ? ? ?
loop_
    _geom_angle_atom_site_label_1
    _geom_angle_atom_site_label_2
    _geom_angle_atom_site_label_3
    _geom_angle_site_symmetry_1
    _geom_angle_site_symmetry_3
    _geom_angle
    _geom_angle_publ_flag
    O1 Co1 O2 . 3_656 110.40(8) ?
    O1 Co1 O4 . 2_556 153.91(8) ?
    O2 Co1 O4 3_656 2_556 95.64(7) ?
    O1 Co1 N2A . . 86.3(2) ?
    O2 Co1 N2A 3_656 . 94.2(3) ?
    O4 Co1 N2A 2_556 . 93.6(2) ?
    O1 Co1 N1 . . 88.74(10) ?
    O2 Co1 N1 3_656 . 89.90(9) ?
    O4 Co1 N1 2_556 . 89.70(9) ?
    N2A Co1 N1 . . 174.4(2) ?
    O1 Co1 N2 . . 94.1(2) ?
    O2 Co1 N2 3_656 . 92.9(2) ?
    O4 Co1 N2 2_556 . 86.0(2) ?
    N1 Co1 N2 . . 175.1(2) ?
    O1 Co1 O3 . 2_556 94.57(8) ?
    O2 Co1 O3 3_656 2_556 154.98(7) ?
    O4 Co1 O3 2_556 2_556 59.36(7) ?
    N2A Co1 O3 . 2_556 88.9(3) ?
    N1 Co1 O3 . 2_556 89.01(9) ?
    N2 Co1 O3 . 2_556 86.7(2) ?
    C7 O1 Co1 . . 162.0(2) ?
    C7 O2 Co1 . 3_656 125.77(16) ?
    C8 O3 Co1 . 2_546 84.88(16) ?
    C8 O4 Co1 . 2_546 94.51(17) ?
    C6 C1 C2 . . 119.7(2) ?
    C6 C1 C7 . . 118.1(2) ?
    C2 C1 C7 . . 122.1(2) ?
    C3 C2 C1 . . 119.3(2) ?
    C3 C2 H2 . . 120.3 ?
    C1 C2 H2 . . 120.3 ?
    C2 C3 C4 . . 120.0(2) ?
    C2 C3 C8 . . 121.6(2) ?
    C4 C3 C8 . . 118.4(2) ?
    C5 C4 C3 . . 121.6(2) ?
    C5 C4 H4 . . 119.2 ?
    C3 C4 H4 . . 119.2 ?
    C4 C5 C6 . . 117.4(2) ?
    C4 C5 C9 . . 121.9(2) ?
    C6 C5 C9 . . 120.7(2) ?
    C1 C6 C5 . . 121.9(2) ?
    C1 C6 H6 . . 119.1 ?
    C5 C6 H6 . . 119.1 ?
    O1 C7 O2 . . 124.5(2) ?
    O1 C7 C1 . . 117.0(2) ?
    O2 C7 C1 . . 118.5(2) ?
    O3 C8 O4 . . 121.2(2) ?
    O3 C8 C3 . . 120.7(2) ?
    O4 C8 C3 . . 118.0(2) ?
    C12 C9 C10 . . 109.1(4) ?
    C12 C9 C11 . . 111.4(5) ?
    C10 C9 C11 . . 105.7(4) ?
    C12 C9 C5 . . 112.3(3) ?
    C10 C9 C5 . . 110.9(3) ?
    C11 C9 C5 . . 107.3(3) ?
    C9 C10 H10A . . 109.5 ?
    C9 C10 H10B . . 109.5 ?
    H10A C10 H10B . . 109.5 ?
    C9 C10 H10C . . 109.5 ?
    H10A C10 H10C . . 109.5 ?
    H10B C10 H10C . . 109.5 ?
    C9 C11 H11A . . 109.5 ?
    C9 C11 H11B . . 109.5 ?
    H11A C11 H11B . . 109.5 ?
    C9 C11 H11C . . 109.5 ?
    H11A C11 H11C . . 109.5 ?
    H11B C11 H11C . . 109.5 ?
    C9 C12 H12A . . 109.5 ?
    C9 C12 H12B . . 109.5 ?
    H12A C12 H12B . . 109.5 ?
    C9 C12 H12C . . 109.5 ?
    H12A C12 H12C . . 109.5 ?
    H12B C12 H12C . . 109.5 ?
    C17 N1 C13 . . 115.5(3) ?
    C17 N1 Co1 . . 124.9(2) ?
    C13 N1 Co1 . . 119.4(2) ?
    N1 C13 C14 . . 124.4(4) ?
    N1 C13 H13 . . 117.8 ?
    C14 C13 H13 . . 117.8 ?
    C15 C14 C13 . . 118.8(4) ?
    C15 C14 H14 . . 120.6 ?
    C13 C14 H14 . . 120.6 ?
    C14 C15 C16 . . 118.7(4) ?
    C14 C15 H15 . . 120.7 ?
    C16 C15 H15 . . 120.7 ?
    C15 C16 C17 . . 118.8(4) ?
    C15 C16 H16 . . 120.6 ?
    C17 C16 H16 . . 120.6 ?
    N1 C17 C16 . . 123.8(4) ?
    N1 C17 H17 . . 118.1 ?
    C16 C17 H17 . . 118.1 ?
    C22 N2 C18 . . 111.9(8) ?
    C22 N2 Co1 . . 129.5(6) ?
    C18 N2 Co1 . . 118.3(7) ?
    N2 C18 C19 . . 127.5(10) ?
    N2 C18 H18 . . 116.3 ?
    C19 C18 H18 . . 116.3 ?
    C20 C19 C18 . . 117.4(11) ?
    C20 C19 H19 . . 121.3 ?
    C18 C19 H19 . . 121.3 ?
    C19 C20 C21 . . 119.1(9) ?
    C19 C20 H20 . . 120.4 ?
    C21 C20 H20 . . 120.4 ?
    C20 C21 C22 . . 117.3(7) ?
    C20 C21 H21 . . 121.4 ?
    C22 C21 H21 . . 121.4 ?
    N2 C22 C21 . . 126.9(8) ?
    N2 C22 H22 . . 116.6 ?
    C21 C22 H22 . . 116.6 ?
    C22A N2A C18A . . 111.5(9) ?
    C22A N2A Co1 . . 122.6(8) ?
    C18A N2A Co1 . . 125.9(7) ?
    N2A C18A C19A . . 127.8(9) ?
    N2A C18A H18A . . 116.1 ?
    C19A C18A H18A . . 116.1 ?
    C20A C19A C18A . . 115.1(11) ?
    C20A C19A H19A . . 122.5 ?
    C18A C19A H19A . . 122.5 ?
    C19A C20A C21A . . 122.3(11) ?
    C19A C20A H20A . . 118.9 ?
    C21A C20A H20A . . 118.9 ?
    C20A C21A C22A . . 117.9(9) ?
    C20A C21A C21A . 3_556 115.4(7) ?
    C20A C21A H21A . . 121.0 ?
    C22A C21A H21A . . 121.0 ?
    N2A C22A C21A . . 125.4(9) ?
    N2A C22A H22A . . 117.3 ?
    C21A C22A H22A . . 117.3 ?
loop_
    _geom_torsion_atom_site_label_1
    _geom_torsion_atom_site_label_2
    _geom_torsion_atom_site_label_3
    _geom_torsion_atom_site_label_4
    _geom_torsion_site_symmetry_1
    _geom_torsion_site_symmetry_2
    _geom_torsion_site_symmetry_3
    _geom_torsion_site_symmetry_4
    _geom_torsion
    _geom_torsion_publ_flag
    C6 C1 C2 C3 . . . . 1.1(4) ?
    C7 C1 C2 C3 . . . . -177.7(2) ?
    C1 C2 C3 C4 . . . . -2.6(4) ?
    C1 C2 C3 C8 . . . . 175.9(2) ?
    C2 C3 C4 C5 . . . . 1.3(4) ?
    C8 C3 C4 C5 . . . . -177.3(3) ?
    C3 C4 C5 C6 . . . . 1.4(4) ?
    C3 C4 C5 C9 . . . . 178.2(3) ?
    C2 C1 C6 C5 . . . . 1.7(4) ?
    C7 C1 C6 C5 . . . . -179.4(2) ?
    C4 C5 C6 C1 . . . . -2.9(4) ?
    C9 C5 C6 C1 . . . . -179.8(3) ?
    Co1 O1 C7 O2 . . . . 79.6(7) ?
    Co1 O1 C7 C1 . . . . -102.2(6) ?
    Co1 O2 C7 O1 3_656 . . . 5.1(4) ?
    Co1 O2 C7 C1 3_656 . . . -172.99(16) ?
    C6 C1 C7 O1 . . . . -4.8(4) ?
    C2 C1 C7 O1 . . . . 174.1(3) ?
    C6 C1 C7 O2 . . . . 173.5(2) ?
    C2 C1 C7 O2 . . . . -7.7(4) ?
    Co1 O3 C8 O4 2_546 . . . 0.3(3) ?
    Co1 O3 C8 C3 2_546 . . . -179.1(2) ?
    Co1 O4 C8 O3 2_546 . . . -0.3(3) ?
    Co1 O4 C8 C3 2_546 . . . 179.0(2) ?
    C2 C3 C8 O3 . . . . 3.1(4) ?
    C4 C3 C8 O3 . . . . -178.4(3) ?
    C2 C3 C8 O4 . . . . -176.3(3) ?
    C4 C3 C8 O4 . . . . 2.2(4) ?
    C4 C5 C9 C12 . . . . 24.3(5) ?
    C6 C5 C9 C12 . . . . -159.0(5) ?
    C4 C5 C9 C10 . . . . 146.6(4) ?
    C6 C5 C9 C10 . . . . -36.7(4) ?
    C4 C5 C9 C11 . . . . -98.4(4) ?
    C6 C5 C9 C11 . . . . 78.3(4) ?
    C17 N1 C13 C14 . . . . 0.4(7) ?
    Co1 N1 C13 C14 . . . . -174.9(4) ?
    N1 C13 C14 C15 . . . . 0.3(9) ?
    C13 C14 C15 C16 . . . . -1.0(8) ?
    C14 C15 C16 C17 . . . . 1.0(8) ?
    C13 N1 C17 C16 . . . . -0.4(7) ?
    Co1 N1 C17 C16 . . . . 174.5(4) ?
    C15 C16 C17 N1 . . . . -0.3(8) ?
    C22 N2 C18 C19 . . . . -0.02(6) ?
    Co1 N2 C18 C19 . . . . -173.7(5) ?
    N2 C18 C19 C20 . . . . 0.03(7) ?
    C18 C19 C20 C21 . . . . -0.09(15) ?
    C19 C20 C21 C22 . . . . 0.14(19) ?
    C18 N2 C22 C21 . . . . 0.08(16) ?
    Co1 N2 C22 C21 . . . . 172.8(6) ?
    C20 C21 C22 N2 . . . . -0.1(2) ?
    C22A N2A C18A C19A . . . . 0.04(6) ?
    Co1 N2A C18A C19A . . . . -177.9(5) ?
    N2A C18A C19A C20A . . . . -0.02(7) ?
    C18A C19A C20A C21A . . . . 0.09(15) ?
    C19A C20A C21A C22A . . . . -0.2(2) ?
    C18A N2A C22A C21A . . . . -0.12(15) ?
    Co1 N2A C22A C21A . . . . 177.9(5) ?
    C20A C21A C22A N2A . . . . 0.2(2) ?
loop_
    _geom_hbond_atom_site_label_D
    _geom_hbond_atom_site_label_H
    _geom_hbond_atom_site_label_A
    _geom_hbond_site_symmetry_A
    _geom_hbond_distance_DH
    _geom_hbond_distance_HA
    _geom_hbond_distance_DA
    _geom_hbond_angle_DHA
    C14 H14 O4 3_657 0.95 2.55 3.287(5) 134
_iucr_refine_instructions_details
;
TITL Co(mBDC-tBU) in P2(1)/n
CELL 0.71073   9.7357  15.6699  13.0764  90.000  94.791  90.000
ZERR    4.00   0.0003   0.0006   0.0005   0.000   0.001   0.000
LATT 1
SYMM 0.5-X, 0.5+Y, 0.5-Z
SFAC C  H  N  O  Co
UNIT 88 88 8 16 4
L.S. 24
ACTA
BOND $H
FMAP 2
PLAN 10
FLAT 0.002 N2A > C22A
FLAT 0.002 N2  > C22
ISOR 0.005 N2 N2A C20 C20A
EADP C19 C19A
SHEL 999 0.76
SIZE 0.50 0.40 0.30
CONF
TEMP -100
WGHT    0.059000    3.570700
FVAR       0.14257   0.50787
CO1   5    0.443817    0.128142    0.544166    11.00000    0.03310    0.01763 =
         0.02258   -0.00066    0.01078   -0.00231
O1    4    0.449911    0.012601    0.611773    11.00000    0.06529    0.01891 =
         0.03734    0.00368    0.02478   -0.00332
O2    4    0.446415   -0.126669    0.583922    11.00000    0.03471    0.02093 =
         0.02477   -0.00271    0.01121   -0.00109
O3    4    0.185221   -0.308913    0.834478    11.00000    0.05024    0.02068 =
         0.03352    0.00093    0.01520   -0.00375
O4    4    0.110099   -0.242061    0.966893    11.00000    0.03931    0.02787 =
         0.02585    0.00225    0.01227   -0.00570
C1    1    0.352788   -0.073987    0.734196    11.00000    0.02099    0.02168 =
         0.01952    0.00106    0.00265    0.00094
C2    1    0.303840   -0.153288    0.763795    11.00000    0.02304    0.01883 =
         0.02134   -0.00097    0.00344    0.00060
AFIX  43
H2    2    0.315304   -0.202403    0.722775    11.00000   -1.20000
AFIX   0
C3    1    0.237886   -0.159596    0.854311    11.00000    0.02446    0.02275 =
         0.02339    0.00213    0.00386   -0.00105
C4    1    0.226237   -0.087753    0.916430    11.00000    0.02849    0.02785 =
         0.02263    0.00051    0.00700    0.00043
AFIX  43
H4    2    0.182816   -0.093163    0.978523    11.00000   -1.20000
AFIX   0
C5    1    0.276980   -0.008137    0.889326    11.00000    0.02673    0.02381 =
         0.02288   -0.00272    0.00307    0.00160
C6    1    0.337315   -0.002540    0.796173    11.00000    0.02707    0.01975 =
         0.02420    0.00084    0.00347   -0.00062
AFIX  43
H6    2    0.368679    0.051372    0.774401    11.00000   -1.20000
AFIX   0
C7    1    0.420557   -0.061846    0.635201    11.00000    0.01989    0.01984 =
         0.02132    0.00111    0.00345    0.00086
C8    1    0.174822   -0.242277    0.886433    11.00000    0.03015    0.02310 =
         0.02425    0.00435    0.00463   -0.00222
C9    1    0.260960    0.071697    0.955674    11.00000    0.04123    0.02676 =
         0.03150   -0.00842    0.01277   -0.00200
C10   1    0.384133    0.130970    0.951021    11.00000    0.07920    0.05786 =
         0.10045   -0.05272    0.04470   -0.03088
AFIX 137
H10A  2    0.377345    0.177706    1.000144    11.00000   -1.50000
H10B  2    0.384975    0.154410    0.881596    11.00000   -1.50000
H10C  2    0.469388    0.098957    0.968329    11.00000   -1.50000
AFIX   0
C11   1    0.136816    0.121473    0.907583    11.00000    0.06703    0.07031 =
         0.12098   -0.05069   -0.00523    0.03059
AFIX 137
H11A  2    0.053691    0.086304    0.908495    11.00000   -1.50000
H11B  2    0.151957    0.136159    0.836547    11.00000   -1.50000
H11C  2    0.125228    0.173862    0.946881    11.00000   -1.50000
AFIX   0
C12   1    0.244165    0.049961    1.065181    11.00000    0.30692    0.04443 =
         0.03644   -0.01824    0.05621   -0.03200
AFIX 137
H12A  2    0.323389    0.016200    1.093020    11.00000   -1.50000
H12B  2    0.159450    0.016807    1.069288    11.00000   -1.50000
H12C  2    0.238640    0.102618    1.105062    11.00000   -1.50000
AFIX   0
N1    3    0.631024    0.162144    0.638780    11.00000    0.03793    0.02442 =
         0.02845    0.00173    0.00419   -0.00308
C13   1    0.625997    0.171614    0.739493    11.00000    0.05217    0.10219 =
         0.03260   -0.01292    0.00818   -0.02167
AFIX  43
H13   2    0.541784    0.158486    0.767824    11.00000   -1.20000
AFIX   0
C14   1    0.735181    0.199303    0.805798    11.00000    0.06918    0.09968 =
         0.03621   -0.01653   -0.00388   -0.01625
AFIX  43
H14   2    0.725549    0.204548    0.877223    11.00000   -1.20000
AFIX   0
C15   1    0.854880    0.218602    0.767327    11.00000    0.05580    0.04818 =
         0.05214    0.00636   -0.01782   -0.01204
AFIX  43
H15   2    0.931125    0.238661    0.810803    11.00000   -1.20000
AFIX   0
C16   1    0.864930    0.208844    0.664514    11.00000    0.04753    0.11239 =
         0.05857    0.02413   -0.00550   -0.02904
AFIX  43
H16   2    0.948820    0.221120    0.635266    11.00000   -1.20000
AFIX   0
C17   1    0.750202    0.180612    0.603293    11.00000    0.04280    0.08590 =
         0.03621    0.01084    0.00331   -0.01424
AFIX  43
H17   2    0.758256    0.174286    0.531788    11.00000   -1.20000
AFIX   0
PART 1
SAME N1 > C17
N2    3    0.247175    0.103707    0.454245    10.50000    0.02300    0.02533 =
         0.04209    0.00155    0.00613    0.00673
C18   1    0.241966    0.041510    0.385984    10.50000    0.05156    0.04258 =
         0.06646    0.01826   -0.01993   -0.01976
AFIX  43
H18   2    0.322172    0.007081    0.385074    10.50000   -1.20000
AFIX   0
C19   1    0.131041    0.020305    0.314271    10.50000    0.05449    0.15064 =
         0.06545   -0.00028   -0.00570   -0.01807
AFIX  43
H19   2    0.137043   -0.025966    0.267915    10.50000   -1.20000
AFIX   0
C20   1    0.016753    0.068023    0.314084    10.50000    0.05571    0.06700 =
         0.07482   -0.00415   -0.01508    0.00859
AFIX  43
H20   2   -0.060669    0.056240    0.267089    10.50000   -1.20000
AFIX   0
C21   1    0.012974    0.134886    0.383446    10.50000    0.03958    0.07584 =
         0.12300   -0.05646   -0.03705    0.02727
AFIX  43
H21   2   -0.066410    0.169896    0.385512    10.50000   -1.20000
AFIX   0
C22   1    0.129908    0.148493    0.449650    10.50000    0.05688    0.06124 =
         0.08376   -0.03297   -0.00773    0.01578
AFIX  43
H22   2    0.126249    0.194489    0.496672    10.50000   -1.20000
AFIX   0
PART 2
SAME N1 > C17
N2A   3    0.257879    0.086831    0.463818    10.50000    0.03178    0.02964 =
         0.05427    0.00524    0.01125    0.00874
C18A  1    0.237712    0.073601    0.361984    10.50000    0.03247    0.14424 =
         0.04639   -0.02315    0.00312   -0.00513
AFIX  43
H18A  2    0.315570    0.082026    0.323938    10.50000   -1.20000
AFIX   0
C19A  1    0.115942    0.048947    0.305451    10.50000    0.05449    0.15064 =
         0.06545   -0.00028   -0.00570   -0.01807
AFIX  43
H19A  2    0.110460    0.040965    0.233207    10.50000   -1.20000
AFIX   0
C20A  1    0.007835    0.037439    0.360537    10.50000    0.08327    0.08117 =
         0.07252    0.01348    0.01482    0.00880
AFIX  43
H20A  2   -0.077759    0.020560    0.326298    10.50000   -1.20000
AFIX   0
C21A  1    0.015938    0.048763    0.461258    10.50000    0.05083    0.20273 =
         0.07781   -0.04967    0.03008   -0.06548
AFIX  43
H21A  2   -0.062147    0.040418    0.499085    10.50000   -1.20000
AFIX   0
C22A  1    0.142918    0.073366    0.510155    10.50000    0.05344    0.10335 =
         0.06127   -0.01244    0.01602   -0.02217
AFIX  43
H22A  2    0.147706    0.081140    0.582416    10.50000   -1.20000
PART 0
AFIX   0
HKLF 4
REM  Co(mBDC-tBU) in P2(1)/n
REM R1 =  0.0489 for    3843 Fo > 4sig(Fo)  and  0.0603 for all    4580 data
REM    314 parameters refined using     66 restraints
END
WGHT      0.0587      3.6996
REM Highest difference peak  1.254,  deepest hole -0.644,  1-sigma level  0.078
Q1    1   0.0920  0.0575  0.3796  11.00000  0.05    1.25
Q2    1   0.0259  0.0043  0.2886  11.00000  0.05    0.96
Q3    1   0.1196  0.0849  0.9745  11.00000  0.05    0.85
Q4    1   0.2142  0.0578  1.0605  11.00000  0.05    0.61
Q5    1  -0.0173  0.1030  0.4295  11.00000  0.05    0.59
Q6    1   0.3462  0.0521  1.0620  11.00000  0.05    0.49
Q7    1   0.7307  0.1307  0.6227  11.00000  0.05    0.38
Q8    1   0.2145 -0.1996  0.8767  11.00000  0.05    0.37
Q9    1   0.2657  0.0343  0.9218  11.00000  0.05    0.37
Q10   1   0.2038  0.0618  0.4264  11.00000  0.05    0.36
;
