# Supplementary material for: Poly[(μ3-5-tert-butyl­benzene-1,3-di­carboxyl­ato)di­pyridine­cobalt(II)]
Source: Acta Crystallogr Sect E Struct Rep Online. 2013 Oct 2;69(Pt 11):m579–80. doi: 10.1107/S1600536813026640 (PMC3919544; doi:10.1107/S1600536813026640)
Supplement: Supplementary file 2 [file e-69-0m579-Isup2.hkl]

#
# h,k,l, Fc-squared, Fo-squared, sigma(Fo-squared), status flag
#
data_I
_shelx_title ' Co(mBDC-tBU) in P2(1)/n'
_shelx_refln_list_code          4
_shelx_F_calc_maximum      220.29
_exptl_crystal_F_000       908.00
_reflns_d_resolution_high  0.7600

loop_
 _space_group_symop_operation_xyz
 'x, y, z'
 '-x+1/2, y+1/2, -z+1/2'
 '-x, -y, -z'
 'x-1/2, -y-1/2, z-1/2'

_cell_length_a     9.7357
_cell_length_b    15.6699
_cell_length_c    13.0764
_cell_angle_alpha  90.000
_cell_angle_beta   94.791
_cell_angle_gamma  90.000

_shelx_F_squared_multiplier     1.000

loop_
 _refln_index_h
 _refln_index_k
 _refln_index_l
 _refln_F_squared_calc
 _refln_F_squared_meas
 _refln_F_squared_sigma
 _refln_observed_status
   2   0   0       6071.82       5422.31       106.18 o
   4   0   0          0.76         62.86         3.31 o
   6   0   0       2227.73       2522.39        32.64 o
   8   0   0          6.37         -4.36         4.36 o
  10   0   0       1977.55       1596.92        49.20 o
  12   0   0          7.54        -13.28        13.28 o
   1   1   0      11424.78      11287.79       114.63 o
   2   1   0       3194.38       3673.10        33.61 o
   3   1   0          3.05         55.38         2.60 o
   4   1   0        714.99        631.52         7.57 o
   5   1   0        158.31        152.86         3.66 o
   6   1   0        915.13        924.56        12.92 o
   7   1   0       2016.60       1803.18        26.95 o
   8   1   0          2.88          8.55         2.93 o
   9   1   0       1473.61       1628.36        26.81 o
  10   1   0         88.90        115.43        11.56 o
  11   1   0        115.58        116.07        12.16 o
  12   1   0         57.76         36.32        10.57 o
   0   2   0        735.35        865.63        13.22 o
   1   2   0        192.02        188.00         2.96 o
   2   2   0        654.84        884.36         9.27 o
   3   2   0       3703.12       3504.51        32.73 o
   4   2   0       3055.68       3286.76        31.32 o
   5   2   0       2749.75       2981.36        29.20 o
   6   2   0        133.97        183.49         4.87 o
   7   2   0        653.11        649.20        11.20 o
   8   2   0          0.01         -1.67         4.18 o
   9   2   0          4.42          2.41         4.71 o
  10   2   0         54.14         36.26         6.27 o
  11   2   0         92.33         91.64        11.65 o
  12   2   0         22.58         40.52        11.13 o
   2   3   0       7774.57       7958.05        71.72 o
   3   3   0        370.69        360.77         5.40 o
   4   3   0       1953.80       1754.00        18.02 o
   5   3   0         69.09         60.22         2.98 o
   6   3   0       2693.26       2567.65        26.35 o
   7   3   0        630.33        717.94        10.44 o
   8   3   0        100.29         53.81         5.77 o
   9   3   0        443.58        387.88        11.64 o
  10   3   0          0.24         -1.34         5.06 o
  11   3   0         31.16         15.59         8.96 o
  12   3   0         94.19         84.28        26.81 o
   0   4   0      10095.29      11161.80       157.05 o
   1   4   0      13959.90      14051.03       161.42 o
   2   4   0       3425.52       3380.04        28.26 o
   3   4   0       1681.16       1514.21        23.08 o
   4   4   0       1032.44       1116.53        12.47 o
   5   4   0        556.50        679.52         9.14 o
   6   4   0       1934.64       2085.15        22.11 o
   7   4   0       1038.86        979.66        16.69 o
   8   4   0        513.78        510.27        12.65 o
   9   4   0        707.49        616.63        15.01 o
  10   4   0        674.25        670.58        16.40 o
  11   4   0          4.36         -3.92         6.07 o
  12   4   0         93.60         97.12        13.31 o
   1   5   0       1694.55       1569.00        17.45 o
   2   5   0        219.36        158.85         3.44 o
   3   5   0       2357.32       2499.65        27.84 o
   4   5   0       2939.60       2835.25        27.82 o
   5   5   0       1905.23       1867.11        19.90 o
   6   5   0       1304.73       1376.95        20.89 o
   7   5   0        110.90         95.99         5.47 o
   8   5   0          0.59          9.96         5.07 o
   9   5   0        597.85        594.56        14.85 o
  10   5   0         69.64         90.53         7.86 o
  11   5   0         74.99         86.52         8.88 o
  12   5   0        223.02        217.98        16.17 o
   0   6   0        975.91        908.25        23.12 o
   1   6   0       1549.15       1291.07        15.11 o
   2   6   0          6.58         14.46         3.89 o
   3   6   0       5920.20       5703.16        58.57 o
   4   6   0          0.13         19.97         1.77 o
   5   6   0        805.91        732.79         9.88 o
   6   6   0         54.18         90.73         5.11 o
   7   6   0          7.86          8.17         3.71 o
   8   6   0        107.07        104.50         6.11 o
   9   6   0         25.29         32.37         6.44 o
  10   6   0          6.97          5.00         6.94 o
  11   6   0        210.66        190.23        10.61 o
  12   6   0         71.16         57.66        14.51 o
   1   7   0      12148.22      12202.40       140.34 o
   2   7   0       3595.17       3662.00        44.86 o
   3   7   0        177.96        155.21         3.47 o
   4   7   0        578.49        537.87         7.46 o
   5   7   0         30.53         25.99         3.64 o
   6   7   0         61.63         76.06         6.25 o
   7   7   0        529.36        653.07        12.71 o
   8   7   0          1.06          2.03         4.22 o
   9   7   0        466.12        454.18        13.94 o
  10   7   0          1.00         -2.41         6.09 o
  11   7   0        216.57        201.13        10.98 o
  12   7   0         16.57         31.49        10.82 o
   0   8   0       4745.79       5111.12        75.31 o
   1   8   0          1.76          3.31         2.08 o
   2   8   0       8800.08       8913.30       138.83 o
   3   8   0       1389.45       1410.40        18.67 o
   4   8   0        111.36         77.92         3.62 o
   5   8   0         40.61         60.93         4.61 o
   6   8   0        150.31        116.14         5.83 o
   7   8   0        158.49        172.30         7.03 o
   8   8   0       1694.97       1586.95        29.75 o
   9   8   0          0.01         -5.07         5.07 o
  10   8   0        336.77        380.38        13.51 o
  11   8   0          1.60         -0.10         6.55 o
   1   9   0        835.80        866.74        13.28 o
   2   9   0       1403.95       1386.49        17.16 o
   3   9   0       2545.26       2539.75        28.57 o
   4   9   0       3438.76       3468.90        72.46 o
   5   9   0        202.29        200.44         8.75 o
   6   9   0         94.88        108.26         6.00 o
   7   9   0        822.65        895.46        21.02 o
   8   9   0         60.77         42.96         5.52 o
   9   9   0        225.08        208.40         8.64 o
  10   9   0        119.58        134.28         9.85 o
  11   9   0        121.59        109.73         9.97 o
   0  10   0        404.46        366.97        10.50 o
   1  10   0        594.27        579.76         9.68 o
   2  10   0        449.18        429.67         8.03 o
   3  10   0       2949.59       2880.90        63.33 o
   4  10   0        278.36        300.45        11.62 o
   5  10   0       1420.50       1361.10        21.93 o
   6  10   0         15.27         20.84         4.84 o
   7  10   0         65.85         75.64         7.17 o
   8  10   0         13.37         17.72         5.07 o
   9  10   0         23.66         13.80         5.65 o
  10  10   0         14.91          2.75         6.67 o
  11  10   0         86.11        100.98        10.05 o
   1  11   0        544.49        598.43        10.17 o
   2  11   0       1338.88       1295.99        17.68 o
   3  11   0       1807.45       1785.19        26.18 o
   4  11   0        614.02        674.57        17.54 o
   5  11   0        265.12        269.11         8.81 o
   6  11   0         86.50        110.22         6.80 o
   7  11   0       1110.17       1081.12        20.33 o
   8  11   0        198.62        167.09        10.48 o
   9  11   0        253.14        282.69        10.29 o
  10  11   0         49.12         45.79         8.43 o
   0  12   0        268.38        236.70         9.34 o
   1  12   0        220.33        240.63         8.02 o
   2  12   0       4075.60       4108.98        52.91 o
   3  12   0         75.84         97.04         9.59 o
   4  12   0         25.40         36.35         6.23 o
   5  12   0        181.96        243.18        11.42 o
   6  12   0        206.93        180.20        12.55 o
   7  12   0         34.44         18.47         6.85 o
   8  12   0        855.02        879.90        23.66 o
   9  12   0         36.10         14.72         7.98 o
  10  12   0        122.71        130.86        16.73 o
   1  13   0        364.40        406.86        10.82 o
   2  13   0        120.19        136.63        11.63 o
   3  13   0        234.18        222.37        16.73 o
   4  13   0        487.55        446.47        14.76 o
   5  13   0          4.28         -0.61         8.86 o
   6  13   0         27.54         13.90         6.50 o
   7  13   0        282.21        266.71        13.21 o
   8  13   0         57.83         65.24         9.17 o
   9  13   0         83.65         77.24        10.50 o
   0  14   0        872.97        875.72        20.10 o
   1  14   0       1974.67       1900.36        28.75 o
   2  14   0         44.48         37.48         8.56 o
   3  14   0        206.70        208.73        10.37 o
   4  14   0          0.62         -4.62         4.62 o
   5  14   0        113.98        129.71        10.09 o
   6  14   0          0.19          0.55         6.93 o
   7  14   0        130.95        164.30        12.18 o
   8  14   0         54.33         63.98         9.91 o
   9  14   0          1.40         -8.86        12.30 o
   1  15   0       2496.34       2462.96        35.77 o
   2  15   0        297.88        361.38        11.05 o
   3  15   0         11.80         14.78         6.50 o
   4  15   0         10.56          6.57         6.89 o
   5  15   0          1.53         -3.01         6.08 o
   6  15   0         38.17         18.27         7.98 o
   7  15   0        650.64        604.44        20.35 o
   8  15   0         30.66         37.97         9.39 o
   0  16   0       2671.39       2645.79        67.40 o
   1  16   0         31.92         49.75         7.32 o
   2  16   0       1126.90       1090.65        20.70 o
   3  16   0        373.84        392.85        14.99 o
   4  16   0          9.96          9.42         6.85 o
   5  16   0         67.83         56.80         8.33 o
   6  16   0         82.80         98.84        15.99 o
   7  16   0         11.84          2.50         8.86 o
   1  17   0        354.15        360.98        15.31 o
   2  17   0        581.18        484.75        16.39 o
   3  17   0        101.29         78.20         9.10 o
   4  17   0        412.43        410.12        21.89 o
   5  17   0          8.85         13.55         7.56 o
   6  17   0        252.79        287.22        15.25 o
   0  18   0         69.34         66.42        13.78 o
   1  18   0         70.67         78.66         9.91 o
   2  18   0         25.98         26.07        12.79 o
   3  18   0        214.81        223.16        12.88 o
   4  18   0          3.42         12.56        15.00 o
   5  18   0        449.25        448.22        34.68 o
   6  18   0          2.65         14.27        10.33 o
   1  19   0        359.51        336.01        23.61 o
   2  19   0         25.82         47.72        14.76 o
   3  19   0        259.85        331.90        15.55 o
   4  19   0        170.82        211.33        13.48 o
   0  20   0        241.81        269.11        22.63 o
   1  20   0        123.99        103.80        17.22 o
   2  20   0        665.63        673.01        32.96 o
 -11   0   1          8.79         22.14        12.30 o
  -9   0   1        401.72        437.66        14.54 o
  -7   0   1       9042.31       9044.57       133.40 o
  -5   0   1       2813.42       2849.29        46.66 o
  -3   0   1          4.22         30.03         2.32 o
  -1   0   1       8349.15       8701.48       122.58 o
   3   0   1       1482.13       1188.33        18.90 o
   5   0   1         21.96         51.99         3.11 o
   7   0   1         96.18        119.40         7.07 o
   9   0   1       3863.35       3908.67        93.47 o
  11   0   1        501.55        561.33        29.03 o
 -12   1   1          7.74         11.93        10.42 o
 -11   1   1         89.73         97.41        11.46 o
 -10   1   1        257.97        266.75        12.55 o
  -9   1   1          0.29         -4.70         4.70 o
  -8   1   1       1397.84       1263.51        19.84 o
  -7   1   1         90.63         92.44         5.05 o
  -6   1   1       1831.37       1949.46        20.78 o
  -5   1   1       2573.52       2609.29        23.34 o
  -4   1   1          9.49         10.98         1.49 o
  -3   1   1        222.31        138.82         2.77 o
  -2   1   1       1629.27       1573.27        15.35 o
  -1   1   1       6359.64       6368.53        64.20 o
   0   1   1      11080.90      10636.64       151.25 o
   1   1   1        295.60        251.07        10.74 o
   2   1   1      48529.42      48389.49       478.80 o
   3   1   1        315.09        264.52         3.63 o
   4   1   1        598.33        756.09         7.87 o
   5   1   1       1023.11        948.11         9.81 o
   6   1   1          3.62         16.27         2.33 o
   7   1   1        708.28        718.34        11.58 o
   8   1   1        220.91        228.56         6.80 o
   9   1   1         80.44        109.40         7.17 o
  10   1   1        631.83        601.39        19.65 o
  11   1   1         13.14         23.16        12.30 o
  12   1   1         47.46         19.15        10.07 o
 -12   2   1        181.56        204.47        15.80 o
 -11   2   1         43.56         30.09         9.91 o
 -10   2   1        561.68        586.74        15.18 o
  -9   2   1        384.32        397.98        11.79 o
  -8   2   1        224.45        238.55         9.11 o
  -7   2   1          0.91          6.07         2.46 o
  -6   2   1       1810.44       1827.63        22.33 o
  -5   2   1         69.74         47.78         3.30 o
  -4   2   1         90.93        111.50         4.05 o
  -3   2   1         62.07        116.82         3.66 o
  -1   2   1       5313.97       4892.60        99.38 o
   0   2   1         85.07         96.64         3.05 o
   1   2   1        122.82        118.49         2.29 o
   2   2   1        124.48        100.52         2.42 o
   3   2   1       4615.19       4987.02        45.54 o
   4   2   1       7921.17       7664.64        93.35 o
   5   2   1         81.86        152.81         3.38 o
   6   2   1       1473.94       1406.17        15.86 o
   7   2   1        143.74        172.83         5.78 o
   8   2   1        252.56        263.54         9.12 o
   9   2   1         23.49         35.25         5.78 o
  10   2   1         85.41        100.75        10.77 o
  11   2   1         49.86         60.24        10.07 o
  12   2   1          1.92         -2.07         9.87 o
 -12   3   1        175.74        184.92        15.45 o
 -11   3   1        293.25        323.38        12.06 o
 -10   3   1         64.08         84.13         7.67 o
  -9   3   1        289.92        305.55        13.35 o
  -8   3   1        767.72        774.34        17.62 o
  -7   3   1        241.91        181.47         5.38 o
  -6   3   1       1687.60       1526.58        17.32 o
  -5   3   1       2888.20       2870.14        28.49 o
  -4   3   1        146.96        223.44         6.49 o
  -3   3   1        499.12        380.69         6.12 o
  -2   3   1       1190.36       1184.77        16.18 o
  -1   3   1        167.35         93.31         3.99 o
   0   3   1       7459.88       8264.81        82.52 o
   1   3   1        587.62        738.78         8.65 o
   2   3   1        159.79        116.68         3.02 o
   3   3   1       1577.83       1957.16        21.43 o
   4   3   1        402.98        408.78         5.91 o
   5   3   1       2782.11       2871.42        28.30 o
   6   3   1         21.27         13.81         2.61 o
   7   3   1        142.59        168.55         6.09 o
   8   3   1        417.60        423.86        11.65 o
   9   3   1         33.58         17.38         5.36 o
  10   3   1        781.22        871.11        18.69 o
  11   3   1          1.50         10.92         9.02 o
  12   3   1          0.56        -11.86        14.02 o
 -12   4   1          2.64         11.47        10.50 o
 -11   4   1        505.28        490.88        19.74 o
 -10   4   1         83.66         81.41         7.52 o
  -9   4   1        966.16        955.57        19.18 o
  -8   4   1        112.63        130.42         7.54 o
  -7   4   1       1886.47       1917.56        21.48 o
  -6   4   1        299.70        294.34         6.33 o
  -5   4   1        152.92        202.32         5.01 o
  -4   4   1        870.26       1007.32        11.77 o
  -3   4   1        439.85        383.63         5.54 o
  -2   4   1        203.55        285.13         4.02 o
  -1   4   1       1892.51       1905.07        20.48 o
   0   4   1      23503.85      23467.58       231.63 o
   1   4   1       8118.04       7305.79        77.54 o
   2   4   1       1869.58       1870.64        20.46 o
   3   4   1       2662.55       2443.08        29.62 o
   4   4   1        210.75        275.24         5.21 o
   5   4   1        547.94        679.51         8.97 o
   6   4   1        223.63        215.72         5.15 o
   7   4   1       1382.81       1296.31        18.14 o
   8   4   1        431.92        420.59        11.51 o
   9   4   1        745.19        706.34        24.15 o
  10   4   1         32.72         27.51         6.14 o
  11   4   1        640.51        601.71        21.22 o
  12   4   1         21.53         -4.10         9.22 o
 -12   5   1          4.35        -10.02        10.02 o
 -11   5   1        480.24        475.20        15.17 o
 -10   5   1        212.99        207.71        10.76 o
  -9   5   1        187.24        210.61         9.65 o
  -8   5   1        302.86        279.09         8.48 o
  -7   5   1        683.09        737.42        12.84 o
  -6   5   1        504.00        486.93         8.23 o
  -5   5   1        987.92        916.71        12.91 o
  -4   5   1        415.51        314.26         5.02 o
  -3   5   1         15.64         57.02         2.26 o
  -2   5   1       3394.10       3366.15        35.22 o
  -1   5   1         14.62         12.42         1.81 o
   0   5   1       1298.72       1543.73        21.18 o
   1   5   1       1563.76       1598.77        17.69 o
   2   5   1        168.65        170.77         3.17 o
   3   5   1        402.42        311.63         5.70 o
   4   5   1       2865.74       3037.80        43.27 o
   5   5   1       5076.35       5131.21        48.50 o
   6   5   1        319.84        394.84         8.57 o
   7   5   1        202.37        186.13         6.65 o
   8   5   1        548.68        608.43        14.00 o
   9   5   1          4.24         -4.70         4.70 o
  10   5   1        190.27        208.97        10.00 o
  11   5   1         15.97         16.78         6.88 o
  12   5   1          4.49        -10.58        10.58 o
 -12   6   1         90.20         99.82        14.83 o
 -11   6   1         10.77          1.32         6.97 o
 -10   6   1        164.24        184.17         9.90 o
  -9   6   1          0.56         -4.94         4.94 o
  -8   6   1         13.75          7.92         4.39 o
  -7   6   1        299.33        249.83         9.94 o
  -6   6   1        443.76        399.41         8.92 o
  -5   6   1        238.25        295.79         6.04 o
  -4   6   1       1831.58       1702.88        16.27 o
  -3   6   1       2956.36       3212.29        38.31 o
  -2   6   1       4327.97       4315.78        60.64 o
  -1   6   1         71.46        115.01         3.58 o
   0   6   1         29.46         45.54         2.46 o
   1   6   1         30.50         68.28         3.12 o
   2   6   1          6.17         28.19         1.91 o
   3   6   1          9.15         12.64         2.23 o
   4   6   1       3322.59       3199.93        34.72 o
   5   6   1        478.77        502.33         9.38 o
   6   6   1       1191.65       1177.38        16.83 o
   7   6   1        280.32        255.93         7.68 o
   8   6   1        131.25        151.84         6.89 o
   9   6   1        235.92        296.96        10.80 o
  10   6   1         31.94         53.17         7.25 o
  11   6   1         11.87         17.75         6.82 o
  12   6   1        117.19        155.95        23.12 o
 -12   7   1        134.37        148.50        12.79 o
 -11   7   1         11.49         16.23         7.36 o
 -10   7   1        179.68        196.10        10.51 o
  -9   7   1          9.02         11.30         5.70 o
  -8   7   1        625.49        686.09        13.32 o
  -7   7   1        186.67        168.15         7.04 o
  -6   7   1       3351.14       3161.73        36.93 o
  -5   7   1        645.74        638.48         9.45 o
  -4   7   1          0.22          1.85         2.00 o
  -3   7   1       1030.73       1000.22        12.30 o
  -1   7   1        397.28        491.99         7.76 o
   0   7   1       4595.69       4840.24        50.24 o
   1   7   1       3441.73       3171.39        33.93 o
   2   7   1       2691.60       2760.42        34.50 o
   3   7   1         70.03         67.28         3.13 o
   4   7   1        924.66        931.08        12.76 o
   5   7   1        377.63        409.98         8.75 o
   6   7   1         95.27        148.44         6.28 o
   7   7   1        108.15        106.77         6.01 o
   8   7   1        897.55        808.27        17.19 o
   9   7   1         26.10         21.37         6.04 o
  10   7   1        402.80        377.27        22.02 o
  11   7   1        113.94        141.13        18.07 o
 -11   8   1        201.49        219.52        11.91 o
 -10   8   1         82.74         83.72         9.72 o
  -9   8   1       1274.80       1227.49        23.51 o
  -8   8   1         25.89         24.15         6.75 o
  -7   8   1        838.14        779.93        13.99 o
  -6   8   1        211.83        184.43        10.30 o
  -5   8   1       1334.45       1313.74        18.37 o
  -4   8   1         11.30         27.65         4.49 o
  -3   8   1        289.51        282.26         6.16 o
  -2   8   1        548.24        512.61        18.25 o
  -1   8   1       3339.61       3690.63        39.47 o
   0   8   1        145.16        112.40         4.47 o
   1   8   1      13873.79      13482.48       139.39 o
   2   8   1        170.73        197.21         7.82 o
   3   8   1       3258.62       3233.26        41.04 o
   4   8   1        373.75        348.67         7.31 o
   5   8   1         42.15         43.19         5.30 o
   6   8   1        282.17        328.75         8.66 o
   7   8   1        394.83        402.72         9.89 o
   8   8   1         40.07         40.01         5.18 o
   9   8   1        405.17        511.27        19.62 o
  10   8   1          0.92         -5.83         5.83 o
  11   8   1        220.50        239.98        11.98 o
 -11   9   1        123.55        140.91        10.72 o
 -10   9   1        459.85        454.18        14.70 o
  -9   9   1         74.95         76.82         6.68 o
  -8   9   1        874.05        894.86        16.16 o
  -7   9   1        422.78        454.79        10.68 o
  -6   9   1        262.51        238.15         8.45 o
  -5   9   1        250.57        222.77         7.86 o
  -4   9   1        387.48        454.01        13.21 o
  -3   9   1       3685.24       3585.61        45.59 o
  -2   9   1         85.13         89.85         4.12 o
  -1   9   1       1719.96       1761.43        21.02 o
   0   9   1        472.41        562.88         9.06 o
   1   9   1         52.32         54.72         3.28 o
   2   9   1       2436.92       2319.96        26.27 o
   3   9   1       1527.03       1476.78        22.64 o
   4   9   1       1430.86       1511.17        40.59 o
   5   9   1       2981.03       2699.47        65.18 o
   6   9   1        265.38        283.11         8.22 o
   7   9   1          4.99          3.14         3.95 o
   8   9   1         65.37         55.62         5.79 o
   9   9   1         31.95         36.71         5.82 o
  10   9   1        145.11        112.61         9.04 o
  11   9   1          7.81         16.04         7.60 o
 -11  10   1          1.50         11.06         7.75 o
 -10  10   1         95.24        136.45        10.09 o
  -9  10   1          0.30         -1.25         5.21 o
  -8  10   1          2.60          0.55         4.70 o
  -7  10   1          3.89          4.24         4.92 o
  -6  10   1        772.89        683.70        14.33 o
  -5  10   1        411.68        412.61        12.79 o
  -4  10   1       1183.36       1152.51        23.83 o
  -3  10   1         28.26         32.21         3.46 o
  -2  10   1       2408.08       2427.88        46.86 o
  -1  10   1        192.98        155.18         5.21 o
   0  10   1        362.60        342.58         7.25 o
   1  10   1        188.56        178.52         5.38 o
   2  10   1        398.85        374.43         7.48 o
   3  10   1         67.31         62.07         5.05 o
   4  10   1       1526.15       1512.27        29.05 o
   5  10   1         33.98         23.61         6.15 o
   6  10   1       1124.46       1183.18        18.10 o
   7  10   1        148.19        150.26         7.19 o
   8  10   1        108.16        134.76         7.40 o
   9  10   1         63.99         51.50         6.82 o
  10  10   1         52.45         31.97         7.54 o
  11  10   1          1.22          6.29         7.60 o
 -10  11   1        255.89        258.28        19.68 o
  -9  11   1         68.42         87.13         9.74 o
  -8  11   1        406.12        395.60        15.31 o
  -7  11   1          0.80         -4.56         4.56 o
  -6  11   1        433.21        425.46        11.35 o
  -5  11   1       1173.35       1156.16        25.22 o
  -4  11   1         54.44         64.85         5.18 o
  -3  11   1        335.51        318.03        22.33 o
  -2  11   1       1213.40       1201.36        20.52 o
  -1  11   1        288.47        333.65         7.48 o
   0  11   1       1221.64       1299.04        18.82 o
   1  11   1         43.01         38.63         3.51 o
   2  11   1       2165.51       2029.93        28.96 o
   3  11   1          5.73          8.24         3.85 o
   4  11   1       1411.56       1334.76        27.13 o
   5  11   1        605.70        545.81        16.15 o
   6  11   1        170.54        152.34         7.70 o
   7  11   1        417.46        382.55        11.53 o
   8  11   1        654.86        683.70        16.17 o
   9  11   1         82.36         68.87         7.37 o
  10  11   1         99.22        130.95        11.83 o
 -10  12   1         78.98        106.76        15.74 o
  -9  12   1        611.84        635.69        20.52 o
  -8  12   1         77.04         69.52         9.02 o
  -7  12   1        771.53        786.95        21.39 o
  -6  12   1          9.25         20.94         6.37 o
  -5  12   1        143.89        126.16         9.37 o
  -4  12   1         26.44         12.67         5.53 o
  -3  12   1          7.56          3.77         3.79 o
  -2  12   1        219.33        264.46         8.79 o
  -1  12   1       2840.71       2643.42        31.04 o
   0  12   1        586.71        522.79         9.75 o
   1  12   1        275.00        287.19         7.25 o
   2  12   1        417.25        400.15        15.26 o
   3  12   1       2731.86       2707.94        46.44 o
   4  12   1         85.47         95.63         7.82 o
   5  12   1         63.07         76.54         7.82 o
   6  12   1         14.39         -0.63         6.53 o
   7  12   1        412.78        441.86        12.65 o
   8  12   1          6.59          6.45         5.64 o
   9  12   1        767.43        731.05        17.89 o
  -9  13   1          4.81         10.65         7.82 o
  -8  13   1         55.64         43.99         9.02 o
  -7  13   1        121.08        112.06        20.42 o
  -6  13   1        235.77        257.25        12.67 o
  -5  13   1        390.08        422.66        14.60 o
  -4  13   1         63.99         86.70        14.02 o
  -3  13   1       1527.83       1640.71        46.24 o
  -2  13   1          9.82         14.58         4.91 o
  -1  13   1        542.23        601.29        10.97 o
   0  13   1       1644.32       1760.35        22.72 o
   1  13   1         49.00         45.61         5.65 o
   2  13   1          4.61         11.17         4.68 o
   3  13   1        193.86        200.44        10.28 o
   4  13   1        662.27        665.42        18.24 o
   5  13   1        105.99        104.69         9.37 o
   6  13   1         67.75         76.85         8.51 o
   7  13   1        417.27        513.17        17.74 o
   8  13   1        158.49        171.04        12.18 o
   9  13   1          2.20         -4.74        16.97 o
  -9  14   1        118.89        125.45        18.20 o
  -8  14   1          4.17         -3.94        10.33 o
  -7  14   1         69.06         67.67         9.37 o
  -6  14   1        148.47        168.52        15.50 o
  -5  14   1         94.06         84.79        13.28 o
  -4  14   1        511.41        462.40        15.61 o
  -3  14   1        293.09        316.55        12.61 o
  -2  14   1        119.93        105.69         6.69 o
  -1  14   1         76.20         86.56         6.44 o
   0  14   1        355.56        415.31        11.06 o
   1  14   1        372.46        390.94        10.89 o
   2  14   1       1948.46       1872.79        28.75 o
   3  14   1        353.61        350.40        13.16 o
   4  14   1         47.40         44.55         7.07 o
   5  14   1          0.11          5.99         6.50 o
   6  14   1        185.59        180.96        11.21 o
   7  14   1         86.99        111.01        11.56 o
   8  14   1        102.20         73.96        10.07 o
   9  14   1         56.82         73.30        15.25 o
  -8  15   1        813.30        813.78        24.35 o
  -7  15   1        115.51        115.90        10.95 o
  -6  15   1        284.21        318.53        14.71 o
  -5  15   1         41.44         32.42         8.12 o
  -4  15   1         20.25         35.73         7.42 o
  -3  15   1          1.95          0.00         5.90 o
  -2  15   1         59.06         53.63         6.22 o
  -1  15   1          9.24          7.49         7.74 o
   0  15   1       1476.97       1459.30        24.08 o
   1  15   1         55.41         42.07         5.71 o
   2  15   1       4030.44       3816.08        51.49 o
   3  15   1        787.30        728.60        29.27 o
   4  15   1         15.56         23.41         6.58 o
   5  15   1         89.01         88.81         9.56 o
   6  15   1         34.06         28.91         8.36 o
   7  15   1         47.66         51.37         9.37 o
   8  15   1        381.40        417.21        17.74 o
  -7  16   1        565.50        557.32        25.34 o
  -6  16   1          4.53          5.37         7.63 o
  -5  16   1         40.17          3.61         7.21 o
  -4  16   1        209.82        245.21        12.96 o
  -3  16   1         19.21         19.65        13.04 o
  -2  16   1        323.71        309.59        21.30 o
  -1  16   1        495.09        487.65        16.69 o
   0  16   1          8.01          0.61         8.12 o
   1  16   1       3044.70       3017.11        64.21 o
   2  16   1        109.65        132.65         9.67 o
   3  16   1       1265.84       1293.81        63.22 o
   4  16   1         22.06         28.25         7.44 o
   5  16   1        119.97        165.39        11.56 o
   6  16   1        134.83        123.20        11.27 o
   7  16   1         42.86         51.56         9.10 o
  -6  17   1        181.27        205.77        13.31 o
  -5  17   1        295.60        287.02        23.61 o
  -4  17   1          3.53         17.26         8.61 o
  -3  17   1        927.52        915.94        37.88 o
  -2  17   1        126.81        144.62        10.40 o
  -1  17   1        349.23        330.48        14.78 o
   0  17   1         88.99        101.84        13.04 o
   1  17   1         13.39         15.16         7.82 o
   2  17   1        353.57        354.63        14.63 o
   3  17   1        529.16        571.41        18.75 o
   4  17   1        179.57        159.57        11.69 o
   5  17   1         52.18         42.11         8.82 o
   6  17   1          0.12         -4.03        15.50 o
  -6  18   1        137.80        199.74        17.22 o
  -5  18   1         83.15         88.06        13.04 o
  -4  18   1        751.93        802.33        23.24 o
  -3  18   1         20.09         30.34         8.61 o
  -2  18   1        137.91        126.44        17.22 o
  -1  18   1         10.43          7.75         8.33 o
   0  18   1         54.26         59.10        15.74 o
   1  18   1        196.79        211.66        13.57 o
   2  18   1        154.93        153.26        22.88 o
   3  18   1          4.26         20.31         7.21 o
   4  18   1         31.42         14.78        19.68 o
   5  18   1          2.18         -7.61        11.32 o
  -4  19   1          0.31          4.40         8.16 o
  -3  19   1        251.97        302.07        23.12 o
  -2  19   1        185.20        149.56        18.20 o
  -1  19   1         58.19         64.45        15.25 o
   0  19   1        430.99        416.53        17.39 o
   1  19   1         30.75         21.65        13.28 o
   2  19   1        345.55        347.33        23.61 o
   3  19   1          1.88         -4.59         7.68 o
   4  19   1        313.12        329.13        21.15 o
  -2  20   1          3.03        -11.81        12.79 o
  -1  20   1        549.60        617.91        31.49 o
   0  20   1         14.32         13.48        15.74 o
   1  20   1        282.66        266.65        22.63 o
   2  20   1         33.10         53.62        15.25 o
 -12   0   2         26.52          4.92        13.78 o
 -10   0   2        189.83        149.07        17.71 o
  -8   0   2        821.81        737.22        18.49 o
  -6   0   2      16384.80      16730.30       193.66 o
  -4   0   2         63.32        100.77         6.01 o
  -2   0   2       3505.11       4037.99        47.90 o
   0   0   2       8274.65       8745.28       119.76 o
   2   0   2      35717.20      35290.21       689.74 o
   4   0   2      11661.14      12880.74       181.39 o
  10   0   2        528.18        528.37        25.58 o
  12   0   2        145.30        153.49        19.19 o
 -12   1   2         66.21         56.35        12.16 o
 -11   1   2         12.56         10.39        14.27 o
 -10   1   2         59.92        104.85        13.35 o
  -9   1   2         67.60         45.72         4.97 o
  -8   1   2        326.85        310.63         8.55 o
  -7   1   2       5789.48       5748.22        79.29 o
  -6   1   2        524.79        599.28         7.88 o
  -5   1   2       3002.55       2664.43        24.04 o
  -4   1   2       1176.35       1038.01        10.57 o
  -3   1   2        328.28        325.07         5.19 o
  -2   1   2        609.80        606.83         7.23 o
  -1   1   2      13657.01      14393.12       165.20 o
   0   1   2       5419.51       6086.50        70.72 o
   1   1   2       1508.85       1341.92        19.33 o
   2   1   2      10563.83      11300.20       112.77 o
   3   1   2      24357.96      25076.17       221.49 o
   4   1   2       2361.38       2465.20        21.70 o
   5   1   2        126.93        117.07         3.08 o
   6   1   2        590.68        547.35         8.01 o
   7   1   2         30.05         58.55         4.04 o
   8   1   2         17.78         22.90         4.70 o
   9   1   2       1018.22       1034.07        24.87 o
  10   1   2         37.72         35.37        14.76 o
  11   1   2        225.28        199.61        13.55 o
  12   1   2          2.28         -8.68         8.68 o
 -12   2   2          0.39         -9.34         9.34 o
 -11   2   2        275.44        228.50        15.48 o
 -10   2   2         10.73         -0.26         5.40 o
  -9   2   2          9.27         11.75         5.35 o
  -8   2   2          0.25          0.88         4.03 o
  -7   2   2        226.54        263.81         6.50 o
  -6   2   2          1.06         12.02         2.91 o
  -5   2   2       1498.79       1366.82        15.41 o
  -4   2   2        284.09        358.79         5.95 o
  -3   2   2       4342.74       4116.88        38.49 o
  -2   2   2        938.70       1454.59        16.59 o
  -1   2   2      34556.11      34710.13       302.94 o
   0   2   2       1507.52       1632.64        17.53 o
   1   2   2       4617.52       4727.97        42.90 o
   2   2   2       3592.30       3785.43        39.05 o
   3   2   2       2229.10       2149.63        23.17 o
   4   2   2       8079.52       8717.53        71.72 o
   5   2   2       1064.23       1170.20        12.10 o
   6   2   2         55.60         84.04         3.54 o
   7   2   2          5.99          2.22         3.74 o
   8   2   2          2.51         -1.44         4.17 o
   9   2   2        512.93        462.91        12.48 o
  10   2   2          0.04         -8.12         8.12 o
  11   2   2         92.21         98.86        10.77 o
  12   2   2          7.08        -11.07        11.07 o
 -12   3   2        572.28        610.18        23.81 o
 -11   3   2         52.61         41.60         7.34 o
 -10   3   2         77.54        117.44         8.87 o
  -9   3   2        263.69        250.30        11.62 o
  -8   3   2         32.44         23.87         5.80 o
  -7   3   2       2060.72       2097.03        26.12 o
  -6   3   2        509.37        553.72        10.15 o
  -5   3   2       1862.81       1920.94        23.03 o
  -4   3   2       1363.87       1352.21        16.82 o
  -3   3   2       2625.66       2147.63        31.37 o
  -2   3   2       2413.25       2479.87        26.31 o
  -1   3   2       4233.74       4291.19        39.20 o
   0   3   2       7325.35       7535.98        75.57 o
   1   3   2        708.06        620.32         6.83 o
   2   3   2       1732.63       1816.41        52.74 o
   3   3   2       1461.47       1390.01        18.74 o
   4   3   2          6.44         39.07         2.38 o
   5   3   2         83.08         60.73         2.64 o
   6   3   2       1222.85       1091.45        13.26 o
   7   3   2        151.13        154.16         6.53 o
   8   3   2        658.24        704.93        15.07 o
   9   3   2       1418.64       1365.59        36.09 o
  10   3   2          2.09          0.00         7.31 o
  11   3   2        176.06        179.03        18.20 o
  12   3   2         14.60          3.50         9.72 o
 -12   4   2        211.19        202.95        16.00 o
 -11   4   2        119.13        107.64         9.03 o
 -10   4   2       1016.87       1025.79        23.53 o
  -9   4   2        108.59        114.16         8.24 o
  -8   4   2        621.59        593.45        14.16 o
  -7   4   2         35.01         28.90         3.75 o
  -6   4   2       4003.06       3805.59        37.76 o
  -5   4   2        162.17        161.56         4.70 o
  -4   4   2        434.54        314.27         5.24 o
  -3   4   2         16.36         12.16         2.42 o
  -2   4   2       1160.31       1460.94        14.59 o
  -1   4   2          7.32         27.13         1.59 o
   0   4   2      13969.91      14612.09       145.05 o
   1   4   2         53.66         90.40         4.17 o
   2   4   2       2944.73       3154.67        46.74 o
   3   4   2       2881.22       2747.68        40.71 o
   4   4   2       1485.64       1769.03        24.04 o
   5   4   2         16.91         31.99         4.38 o
   6   4   2        293.16        256.04         6.92 o
   7   4   2         33.20         40.01         4.36 o
   8   4   2        459.44        416.02        13.76 o
   9   4   2          8.88         15.21         7.55 o
  10   4   2        678.89        684.03        19.32 o
  11   4   2         14.64         22.19         9.56 o
  12   4   2        215.33        215.48        23.12 o
 -12   5   2          9.41         11.28        10.33 o
 -11   5   2         18.25         28.35         7.14 o
 -10   5   2        330.71        338.06        12.89 o
  -9   5   2        408.53        380.01        12.46 o
  -8   5   2        111.53        106.21         6.22 o
  -7   5   2       1074.57       1087.45        14.41 o
  -6   5   2         19.23         22.99         3.33 o
  -5   5   2         59.17         54.04         3.44 o
  -4   5   2       2680.65       2363.07        21.52 o
  -3   5   2        234.95        297.93         6.37 o
  -2   5   2        854.38        649.57         7.67 o
  -1   5   2       2345.74       2237.10        21.55 o
   0   5   2       1394.95       1494.48        16.90 o
   1   5   2       2569.23       2218.78        22.33 o
   2   5   2        518.23        538.50         7.79 o
   3   5   2       3320.29       3168.61        42.61 o
   4   5   2         49.89         82.68         4.60 o
   5   5   2         52.43         33.63         4.14 o
   6   5   2       3003.77       3216.65        36.64 o
   7   5   2        457.33        426.67         9.50 o
   8   5   2         64.01         31.11         5.36 o
   9   5   2        186.31        158.16         8.44 o
  10   5   2          1.60          5.13         5.78 o
  11   5   2         60.00         35.38         9.91 o
  12   5   2         41.77         76.25        18.20 o
 -12   6   2          6.03         13.41        11.56 o
 -11   6   2         83.88        137.63         9.85 o
 -10   6   2         18.08         34.77         7.02 o
  -9   6   2        366.26        347.22        12.04 o
  -8   6   2        279.39        288.67         8.84 o
  -7   6   2        112.36        124.48         7.88 o
  -6   6   2         84.61        104.19         4.83 o
  -5   6   2        401.98        453.51         7.80 o
  -4   6   2        623.10        748.40        14.11 o
  -3   6   2       3134.15       3199.03        39.81 o
  -2   6   2       5523.95       6431.32        73.71 o
  -1   6   2       1489.98       1253.82        15.00 o
   0   6   2       3775.01       4573.79        47.41 o
   1   6   2         27.50         30.98         2.18 o
   2   6   2        267.30        203.87         5.18 o
   3   6   2       2204.77       1950.95        22.34 o
   4   6   2        219.36        191.90         7.20 o
   5   6   2       2929.47       2900.15        38.34 o
   6   6   2        318.46        313.83         7.83 o
   7   6   2        390.90        415.26        11.87 o
   8   6   2         12.13          3.37         4.21 o
   9   6   2         19.42         25.79         6.66 o
  10   6   2         45.93         57.13        16.13 o
  11   6   2          3.98          1.26        13.86 o
 -12   7   2         18.78          6.97        11.81 o
 -11   7   2         42.61         28.78        11.07 o
 -10   7   2          2.23          2.38         5.85 o
  -9   7   2        372.42        344.24        12.27 o
  -8   7   2        172.71        179.06         7.50 o
  -7   7   2       1643.03       1609.47        22.35 o
  -6   7   2        382.59        352.38         8.85 o
  -5   7   2       4075.15       3854.59        72.29 o
  -3   7   2         34.17         36.36         2.12 o
  -2   7   2       3058.24       3117.25        60.17 o
  -1   7   2       5228.62       5813.58        60.02 o
   0   7   2        360.88        501.91         7.83 o
   1   7   2       1332.96       1509.26        17.74 o
   2   7   2          4.96          5.10         1.48 o
   3   7   2       3232.76       3417.37        36.99 o
   4   7   2        784.83        829.73        11.87 o
   5   7   2        910.49        902.58        16.09 o
   6   7   2        335.17        349.34         8.60 o
   7   7   2        104.78        137.76         6.29 o
   8   7   2        183.08        150.42         6.93 o
   9   7   2        168.46        199.42         9.65 o
  10   7   2          5.41         12.76         6.06 o
  11   7   2        192.22        221.34        13.56 o
 -11   8   2          0.75         -6.51         6.86 o
 -10   8   2        110.82        116.86         9.20 o
  -9   8   2        116.57        134.48         8.91 o
  -8   8   2       1595.77       1631.13        23.61 o
  -7   8   2        100.40        119.05         6.44 o
  -6   8   2       1629.04       1685.47        25.73 o
  -5   8   2         40.60         52.79         3.99 o
  -4   8   2       4706.24       4631.94        43.92 o
  -3   8   2          1.25          4.74         1.72 o
  -2   8   2       1198.46       1320.82        16.39 o
  -1   8   2       1458.67       1394.86        21.30 o
   0   8   2       9533.04       9318.08        94.52 o
   1   8   2        939.02        836.74        11.32 o
   2   8   2       7019.94       6314.05        89.07 o
   3   8   2        476.01        523.43        13.85 o
   4   8   2       1059.68       1031.40        14.20 o
   5   8   2         21.79         21.80         4.71 o
   6   8   2         42.66         41.65         4.62 o
   7   8   2         62.72         72.86         5.46 o
   8   8   2          2.95         -1.92         4.14 o
   9   8   2        114.91        116.02         9.49 o
  10   8   2        267.83        208.04        10.58 o
  11   8   2         95.93        104.49         9.56 o
 -11   9   2         52.32         64.23        14.10 o
 -10   9   2        317.05        312.91        12.84 o
  -9   9   2        637.30        554.26        13.14 o
  -8   9   2         86.81        105.99         6.83 o
  -7   9   2        288.28        256.24         9.36 o
  -6   9   2          2.61         -2.21         4.21 o
  -5   9   2       1150.01       1179.01        24.70 o
  -4   9   2       1498.54       1338.96        15.24 o
  -3   9   2        199.74        197.86         4.17 o
  -2   9   2       3146.48       3169.22        35.04 o
  -1   9   2       1509.60       1593.63        25.42 o
   0   9   2        690.39        770.13        21.23 o
   1   9   2       2383.57       2609.44        44.95 o
   2   9   2        695.63        668.13         9.95 o
   3   9   2        521.44        544.80        10.98 o
   4   9   2        564.12        570.42        13.63 o
   5   9   2        515.82        534.58        12.58 o
   6   9   2        822.97        900.22        17.69 o
   7   9   2         19.40         33.51         4.68 o
   8   9   2        206.99        222.80         8.42 o
   9   9   2          2.91          5.74         5.87 o
  10   9   2          0.39          2.01         6.27 o
  11   9   2         94.33        130.32        12.88 o
 -10  10   2          0.43         -9.84         9.84 o
  -9  10   2        107.93        132.20        10.77 o
  -8  10   2          0.62          2.16         5.42 o
  -7  10   2         14.19         19.73         4.98 o
  -6  10   2          8.90          0.04         4.14 o
  -5  10   2       1011.12       1047.08        29.87 o
  -4  10   2        458.15        446.69         7.33 o
  -3  10   2       2852.55       2622.19        35.18 o
  -2  10   2         27.66         48.99         3.71 o
  -1  10   2       1131.79       1036.71        14.34 o
   0  10   2        359.46        373.48         7.55 o
   1  10   2        402.48        454.87         8.20 o
   2  10   2        102.32        144.65         6.84 o
   3  10   2        272.36        253.82         7.82 o
   4  10   2        137.22        124.99         8.33 o
   5  10   2        939.33        887.85        17.23 o
   6  10   2         92.61         98.72         8.43 o
   7  10   2       1402.03       1295.02        19.96 o
   8  10   2         31.34         23.31         6.20 o
   9  10   2          1.84         -5.11         5.11 o
  10  10   2         49.98         91.86        10.07 o
 -10  11   2         70.67         70.84        13.78 o
  -9  11   2        496.73        543.42        18.61 o
  -8  11   2        134.40        140.82        10.95 o
  -7  11   2        107.31        118.85         9.74 o
  -6  11   2        110.86         84.93         8.33 o
  -5  11   2       1468.67       1378.86        29.27 o
  -4  11   2       1104.00       1096.00        23.97 o
  -3  11   2          4.61          1.14         4.56 o
  -2  11   2        163.10        177.03         5.94 o
  -1  11   2        861.67        811.71        12.44 o
   0  11   2         69.59         82.64         4.50 o
   1  11   2       3946.69       3556.74        44.31 o
   2  11   2        963.18        839.41        23.74 o
   3  11   2         99.99        118.04         6.00 o
   4  11   2        383.27        375.02        13.01 o
   5  11   2        692.88        631.95        17.39 o
   6  11   2        428.02        463.25        25.09 o
   7  11   2        119.59        119.46         7.72 o
   8  11   2        265.18        287.62        10.87 o
   9  11   2        315.38        300.38        11.73 o
  10  11   2          9.28          9.44        13.04 o
  -9  12   2          0.41         -0.47         7.21 o
  -8  12   2       1185.96       1175.87        28.18 o
  -7  12   2        235.60        215.08        11.97 o
  -6  12   2        258.63        265.94        12.32 o
  -5  12   2          7.18         12.96         6.37 o
  -4  12   2        449.48        376.72        13.21 o
  -3  12   2         83.44         98.42        13.33 o
  -2  12   2        128.93        156.27         5.79 o
  -1  12   2         38.35         44.50         4.62 o
   0  12   2       1855.26       1890.97        23.59 o
   1  12   2       1028.59       1075.64        21.50 o
   2  12   2       3635.38       3428.02        80.47 o
   3  12   2        123.12        109.07         8.48 o
   4  12   2        371.37        392.79        13.71 o
   5  12   2          2.52         -2.79         5.32 o
   6  12   2         65.80         79.39         8.87 o
   7  12   2          6.78          2.52         4.98 o
   8  12   2        247.92        215.12        10.03 o
   9  12   2          4.57         -5.57         5.57 o
  10  12   2        228.82        239.10        20.17 o
  -9  13   2        154.26        150.10        17.22 o
  -8  13   2         27.78         17.24         7.33 o
  -7  13   2        170.53        188.35        16.23 o
  -6  13   2        456.76        459.07        26.57 o
  -5  13   2        215.52        241.79        11.56 o
  -4  13   2        775.19        798.55        29.03 o
  -3  13   2          6.52          2.90         4.32 o
  -2  13   2        457.59        388.01        10.53 o
  -1  13   2         16.90         19.77         4.90 o
   0  13   2        590.13        547.42        10.39 o
   1  13   2       3799.66       3648.72        48.38 o
   2  13   2         15.53         28.61         7.44 o
   3  13   2         44.06         51.98         7.21 o
   4  13   2        537.93        507.05        15.80 o
   5  13   2         15.19          9.18         6.89 o
   6  13   2        445.86        393.31        15.11 o
   7  13   2          6.16          0.40         5.02 o
   8  13   2         94.83         87.82         8.52 o
   9  13   2         61.40         50.55         9.21 o
  -9  14   2         30.21         41.33        15.74 o
  -8  14   2         46.69         71.12         9.91 o
  -7  14   2          4.02          6.52         7.21 o
  -6  14   2        207.26        209.31        12.00 o
  -5  14   2       1285.19       1219.85        28.29 o
  -4  14   2        103.07        130.91         9.80 o
  -3  14   2        756.29        817.65        20.64 o
  -2  14   2        118.30         86.17         6.33 o
  -1  14   2        146.94        157.16         6.38 o
   0  14   2         32.84         48.13         5.50 o
   1  14   2          0.79          1.49         4.41 o
   2  14   2         71.93         62.34         6.12 o
   3  14   2        786.59        790.57        33.45 o
   4  14   2        864.30        817.58        21.38 o
   5  14   2        218.45        229.78        12.12 o
   6  14   2         78.13         96.95        10.02 o
   7  14   2        111.14        148.69        18.45 o
   8  14   2         12.59         11.43         7.28 o
   9  14   2          8.62         16.73        12.79 o
  -8  15   2         13.04         15.78         9.59 o
  -7  15   2        649.44        724.13        26.07 o
  -6  15   2         39.30         38.45         8.48 o
  -5  15   2        871.44        796.16        25.58 o
  -4  15   2        259.20        257.02        13.04 o
  -3  15   2          6.59         -5.28         5.28 o
  -2  15   2         30.99         20.96         5.18 o
  -1  15   2         88.49         98.26         9.37 o
   0  15   2          1.61         -4.24         4.24 o
   1  15   2       2408.46       2315.94        34.35 o
   2  15   2         42.11         34.41         6.00 o
   3  15   2       1362.47       1388.60        30.08 o
   4  15   2        537.68        538.98        17.38 o
   5  15   2         98.75        110.48        10.37 o
   6  15   2         56.58         78.57         9.52 o
   7  15   2        165.32        181.66        12.61 o
   8  15   2         43.71         32.96        13.28 o
  -7  16   2         28.99         32.77        12.30 o
  -6  16   2        505.38        488.68        17.89 o
  -5  16   2         28.95         45.81        10.09 o
  -4  16   2        359.53        406.65        15.99 o
  -3  16   2        219.88        170.25        10.76 o
  -2  16   2          5.95         11.76         5.14 o
  -1  16   2        392.19        374.07        14.95 o
   0  16   2       1210.80       1196.88        21.83 o
   1  16   2          0.48         -2.87         4.76 o
   2  16   2       2084.17       2009.84        39.11 o
   3  16   2         72.34         87.16         9.59 o
   4  16   2        509.17        511.32        17.35 o
   5  16   2          3.18         13.13         7.13 o
   6  16   2          9.78          1.02         6.93 o
   7  16   2         54.80         46.11         8.87 o
  -6  17   2         25.23         16.33         8.48 o
  -5  17   2        122.84        132.08        11.12 o
  -4  17   2        569.22        656.64        20.29 o
  -3  17   2          0.01         -4.19         6.62 o
  -2  17   2        860.67        909.15        34.93 o
  -1  17   2         34.46         24.75        11.07 o
   0  17   2        215.85        193.16        12.32 o
   1  17   2        127.61        162.62         8.90 o
   2  17   2        136.98        153.38        10.85 o
   3  17   2        272.72        247.80        19.68 o
   4  17   2        256.09        223.68        16.97 o
   5  17   2        354.20        335.52        15.41 o
   6  17   2         44.32         55.17         9.67 o
  -6  18   2         70.33        132.83        16.23 o
  -5  18   2        336.54        334.81        23.61 o
  -4  18   2         10.19         -6.03         6.78 o
  -3  18   2        724.40        668.58        31.49 o
  -2  18   2         54.78         64.94        14.27 o
  -1  18   2        163.71        183.70        12.86 o
   0  18   2        207.56        198.80        13.04 o
   1  18   2         36.91         38.69         8.70 o
   2  18   2        273.46        288.83        13.93 o
   3  18   2        105.54        131.94        17.71 o
   4  18   2         80.52        105.44        10.85 o
   5  18   2         83.97        104.55        10.99 o
  -4  19   2        167.43        206.63        17.22 o
  -3  19   2          0.06        -11.81        11.81 o
  -2  19   2        109.63        114.63        16.73 o
  -1  19   2         85.83         96.83        11.30 o
   0  19   2          3.58         10.96         8.17 o
   1  19   2        756.40        714.83        32.47 o
   2  19   2          1.09          2.24         7.68 o
   3  19   2        285.75        296.95        14.99 o
   4  19   2         10.04         24.60        11.32 o
  -2  20   2         13.37         -9.35        12.30 o
  -1  20   2         53.47         34.44        13.78 o
   0  20   2        436.05        381.27        20.91 o
   1  20   2         25.78         37.88        15.25 o
 -11   0   3          7.96          6.89        14.27 o
  -9   0   3         58.98         81.05         7.80 o
  -7   0   3       1414.56       1576.76        34.19 o
  -5   0   3       6220.40       6626.64        79.20 o
  -3   0   3       7516.81       8041.00        93.99 o
  -1   0   3        583.39        437.85        12.79 o
   1   0   3      10534.62      11656.15       233.68 o
   3   0   3      26877.07      27034.53       528.37 o
   5   0   3       2553.98       2742.44        95.44 o
   7   0   3          2.93          7.72         3.90 o
   9   0   3        123.29         77.73        11.81 o
  11   0   3        253.21        199.25        19.68 o
 -12   1   3         35.16         56.43        12.51 o
 -11   1   3        118.04        119.58        13.04 o
 -10   1   3        112.42        133.26         9.19 o
  -9   1   3         10.65          5.95         4.28 o
  -8   1   3        269.27        178.29         7.38 o
  -7   1   3        309.01        300.86         8.44 o
  -6   1   3       3509.17       3560.70        35.46 o
  -5   1   3        302.84        355.71         6.55 o
  -4   1   3       5203.78       4438.22        42.09 o
  -3   1   3       4165.35       4031.70        38.10 o
  -2   1   3        734.33        905.89        11.37 o
  -1   1   3       4174.12       4431.71        52.54 o
   0   1   3        270.93        490.49        12.79 o
   1   1   3       5278.45       5906.69       129.84 o
   2   1   3        213.15        128.19         3.47 o
   3   1   3      12993.18      13139.31       162.04 o
   4   1   3       9601.27      10234.42        91.78 o
   5   1   3          5.39         23.87         4.00 o
   6   1   3       1295.46       1416.68        16.03 o
   7   1   3         41.52         83.36         4.35 o
   8   1   3        336.02        510.37        12.21 o
   9   1   3        192.49        186.07        12.55 o
  10   1   3        234.19        302.17        14.60 o
  11   1   3          2.06         -7.47         7.47 o
  12   1   3         61.25         76.54        12.35 o
 -12   2   3        526.07        522.44        22.44 o
 -11   2   3          6.94         -2.14         6.59 o
 -10   2   3        286.20        330.13        12.20 o
  -9   2   3          4.52         -1.31         4.09 o
  -8   2   3        374.63        452.70        10.47 o
  -7   2   3         91.48         78.75         4.52 o
  -6   2   3        709.93        730.93        10.56 o
  -5   2   3         79.87        129.47         4.56 o
  -4   2   3       1313.79       1258.58        14.27 o
  -3   2   3        688.85        709.47         9.00 o
  -2   2   3       4318.31       4870.01        58.03 o
  -1   2   3        590.72        869.53        17.90 o
   0   2   3       1812.17       1395.57        19.28 o
   1   2   3       1354.47       1524.55        28.54 o
   2   2   3         65.33         20.57         2.59 o
   3   2   3       1713.23       1636.28        18.30 o
   4   2   3       7363.52       7399.03        67.04 o
   5   2   3       3617.77       3847.21        33.37 o
   6   2   3        587.86        557.81         8.30 o
   7   2   3         14.96         19.59         4.47 o
   8   2   3        802.64        727.96        15.10 o
   9   2   3         62.12         17.90         8.12 o
  10   2   3         72.38         63.86        14.51 o
  11   2   3         27.52         21.90         9.17 o
  12   2   3         16.80         14.76        14.27 o
 -12   3   3         57.07         57.37        14.27 o
 -11   3   3        761.45        747.57        21.62 o
 -10   3   3         49.59         51.00         7.39 o
  -9   3   3        117.53         86.16         7.64 o
  -8   3   3       1023.07       1183.92        18.12 o
  -7   3   3         84.43         88.78         4.68 o
  -6   3   3       2004.81       2145.24        23.24 o
  -5   3   3       1475.41       1617.06        21.30 o
  -4   3   3        107.41         59.67         3.22 o
  -3   3   3       1869.02       1456.87        18.75 o
  -2   3   3          9.41         61.44         2.99 o
  -1   3   3        957.02        950.94        13.34 o
   0   3   3       1547.42       1425.34        16.11 o
   1   3   3         14.02          4.61         1.49 o
   2   3   3       3567.13       3673.02        38.12 o
   3   3   3         70.86        147.87         4.73 o
   4   3   3       7505.81       8362.84        84.92 o
   5   3   3         15.76         20.43         1.98 o
   6   3   3        775.51        753.26        11.90 o
   7   3   3       1475.35       1585.39        20.84 o
   8   3   3          7.75         22.24         4.92 o
   9   3   3         10.97         16.05         5.19 o
  10   3   3        366.05        323.75        14.78 o
  11   3   3          0.03         -7.98         7.98 o
  12   3   3         31.45          5.90        14.76 o
 -12   4   3          2.39          7.17         7.48 o
 -11   4   3        110.42        112.03         9.59 o
 -10   4   3        110.83        123.87         9.24 o
  -9   4   3       1215.76       1116.22        21.93 o
  -8   4   3          0.93         -3.26         3.26 o
  -7   4   3       3180.19       2905.77        48.44 o
  -6   4   3        321.56        372.50         7.53 o
  -5   4   3       1379.20       1427.68        15.62 o
  -4   4   3       2325.93       2249.53        20.83 o
  -3   4   3          9.91          2.33         1.96 o
  -2   4   3       3500.19       3747.31        34.71 o
  -1   4   3        428.15        502.21        11.72 o
   0   4   3        435.46        559.09         7.80 o
   1   4   3        697.22        635.02         7.29 o
   2   4   3         64.44         32.94         1.74 o
   3   4   3      13306.35      13011.78       150.62 o
   4   4   3        730.51        767.30        12.68 o
   5   4   3       2994.75       2866.34        37.39 o
   6   4   3        211.06        240.34         7.46 o
   7   4   3         96.52         93.31         5.26 o
   8   4   3         90.52        142.47         7.66 o
   9   4   3        575.48        628.68        15.10 o
  10   4   3          0.35         -0.93        10.09 o
  11   4   3        183.35        199.43        18.94 o
  12   4   3         23.38         48.70        16.73 o
 -12   5   3         24.91         23.40        15.60 o
 -11   5   3         83.62        113.27         9.53 o
 -10   5   3         31.18         35.68         7.19 o
  -9   5   3         17.65         48.86         6.96 o
  -8   5   3        598.16        577.33        12.57 o
  -7   5   3         41.59         28.93         4.30 o
  -6   5   3        396.79        367.39        13.35 o
  -5   5   3        311.04        359.30         6.41 o
  -4   5   3       1876.51       1628.59        40.72 o
  -3   5   3       2259.19       2597.39        25.41 o
  -2   5   3         50.91         87.94         2.70 o
  -1   5   3       1052.84       1119.64        13.65 o
   0   5   3       2642.60       2870.95        30.68 o
   1   5   3          2.49         10.34         1.54 o
   3   5   3          0.90         21.22         2.93 o
   4   5   3        413.10        544.99        10.60 o
   5   5   3        728.03        707.86        12.97 o
   6   5   3         46.04         76.21         4.78 o
   7   5   3       1312.14       1208.31        17.62 o
   8   5   3          1.78         -2.27         4.38 o
   9   5   3        144.29        182.11         9.08 o
  10   5   3        372.82        399.10        13.01 o
  11   5   3         19.86         22.38        16.97 o
 -12   6   3        212.12        250.83        32.96 o
 -11   6   3         63.79         36.46        10.33 o
 -10   6   3         89.61         74.52        13.62 o
  -9   6   3        343.53        349.78        12.20 o
  -8   6   3         88.79         86.71         6.11 o
  -7   6   3         25.58         21.28         5.61 o
  -6   6   3        655.14        608.66        10.05 o
  -5   6   3        112.99        100.87         4.36 o
  -4   6   3        221.13        171.16        10.65 o
  -3   6   3         39.32         38.59         2.20 o
  -2   6   3       2612.04       2493.98        33.65 o
  -1   6   3        180.56        163.17         4.78 o
   0   6   3       4917.56       5050.56        52.27 o
   1   6   3        869.79        786.54         9.41 o
   2   6   3        380.68        409.13         6.25 o
   3   6   3        186.87        235.34         5.49 o
   4   6   3       1397.65       1394.66        24.83 o
   5   6   3        427.99        501.75        10.88 o
   6   6   3       1798.12       1809.05        26.78 o
   7   6   3         23.10         11.61         4.40 o
   8   6   3        584.01        619.79        12.39 o
   9   6   3          6.33         19.09         5.74 o
  10   6   3         25.71         15.71         6.13 o
  11   6   3          0.03         -7.82         7.82 o
 -11   7   3         65.55         86.17         9.21 o
 -10   7   3        202.87        183.06        10.70 o
  -9   7   3          7.24         12.47         6.22 o
  -8   7   3       1005.64       1031.09        17.47 o
  -7   7   3         26.02         11.24         4.56 o
  -6   7   3       1792.34       1831.83        23.19 o
  -5   7   3        650.57        700.86        11.35 o
  -4   7   3       2000.24       2009.03        23.49 o
  -3   7   3          9.58         20.56         2.08 o
  -2   7   3       2647.21       3123.27        30.15 o
  -1   7   3       4861.58       5371.51        95.66 o
   0   7   3       5755.37       5795.85        85.78 o
   1   7   3        234.17        314.00         5.86 o
   2   7   3       3355.52       3077.23        50.43 o
   3   7   3         34.36         26.41         2.87 o
   4   7   3       2565.82       2461.33        33.13 o
   5   7   3       1309.85       1322.96        20.92 o
   6   7   3         26.83         17.55         4.71 o
   7   7   3        162.48        139.63         6.42 o
   8   7   3         21.76         17.14         4.57 o
   9   7   3         42.86         36.26         6.17 o
  10   7   3         37.19         30.01         6.45 o
  11   7   3          3.80          1.72         6.73 o
 -11   8   3          7.02         -6.81         6.81 o
 -10   8   3         19.52         -0.54         6.43 o
  -9   8   3        515.55        574.65        22.04 o
  -8   8   3        121.30        129.33        11.15 o
  -7   8   3       1940.75       1922.34        34.03 o
  -6   8   3        111.46        119.57         7.00 o
  -5   8   3       2087.10       2071.29        29.37 o
  -4   8   3          8.52         13.73         3.55 o
  -3   8   3       3871.92       4120.35        38.94 o
  -2   8   3        182.34        158.44         3.98 o
  -1   8   3         26.09         64.85         3.48 o
   0   8   3        915.99       1042.81        13.75 o
   1   8   3      10216.18      10320.46       104.41 o
   2   8   3        620.44        602.07         8.95 o
   3   8   3       2152.78       2318.15        46.51 o
   4   8   3         25.67          9.56         2.90 o
   5   8   3        989.51       1065.53        18.37 o
   6   8   3          4.78          2.11         4.43 o
   7   8   3          0.38         -3.34         3.86 o
   8   8   3         14.00         10.06         4.50 o
   9   8   3         84.11        114.81         8.27 o
  10   8   3         11.47         12.50         6.24 o
  11   8   3        165.37        230.66        12.08 o
 -11   9   3          2.37         16.73        10.82 o
 -10   9   3         98.08        100.85        14.27 o
  -9   9   3        363.45        392.05        12.56 o
  -8   9   3        178.79        223.80        13.67 o
  -7   9   3          0.64          0.63         4.18 o
  -6   9   3       1406.12       1326.10        27.65 o
  -5   9   3         49.63         67.29         4.45 o
  -4   9   3        882.92        910.68        18.04 o
  -3   9   3       1687.05       1679.67        17.94 o
  -2   9   3         44.38         61.83         3.16 o
  -1   9   3       3594.46       3605.83        39.48 o
   0   9   3       2165.98       2322.22        26.79 o
   1   9   3        946.56       1007.66        13.63 o
   2   9   3        230.54        226.89         7.24 o
   3   9   3        106.76        113.37         5.62 o
   4   9   3        915.98        849.08        15.71 o
   5   9   3        796.19        776.28        15.43 o
   6   9   3        466.83        342.83        13.24 o
   7   9   3        505.85        474.80        10.92 o
   8   9   3         51.01         39.97         5.45 o
   9   9   3         69.39         53.60         9.05 o
  10   9   3         59.88         67.28         8.20 o
  11   9   3         31.55         45.26        12.79 o
 -10  10   3        256.70        263.69        18.69 o
  -9  10   3          5.52          1.01         6.50 o
  -8  10   3        123.87        124.92        10.26 o
  -7  10   3         28.55         26.12         9.84 o
  -6  10   3         78.42         88.45         8.33 o
  -5  10   3          8.36         15.31         5.32 o
  -4  10   3        434.25        447.60         7.53 o
  -3  10   3          4.88         -2.32         2.32 o
  -2  10   3       1904.01       1815.66        24.92 o
  -1  10   3        187.43        161.99         6.60 o
   0  10   3        411.13        392.99         7.83 o
   1  10   3         12.24          6.33         2.52 o
   2  10   3        748.01        749.02        14.00 o
   3  10   3        728.07        608.06        13.56 o
   4  10   3        220.14        212.96        14.27 o
   5  10   3         16.37         11.95         5.88 o
   6  10   3       1669.55       1671.38        35.91 o
   7  10   3         14.24         20.78         5.05 o
   8  10   3        609.65        659.79        15.62 o
   9  10   3          6.33         -3.44         5.38 o
  10  10   3          5.57          0.74         7.31 o
 -10  11   3         15.89          9.35        11.32 o
  -9  11   3         68.11         75.03         9.17 o
  -8  11   3        742.85        695.31        20.91 o
  -7  11   3          2.01          4.20         9.84 o
  -6  11   3        543.84        591.29        17.22 o
  -5  11   3        252.47        299.20        12.32 o
  -4  11   3       1073.13       1147.64        24.69 o
  -3  11   3        562.92        529.51        12.14 o
  -2  11   3          1.96          6.40         3.21 o
  -1  11   3         54.71         54.61         4.09 o
   0  11   3        651.93        697.06        11.37 o
   1  11   3        158.68        169.91         6.98 o
   2  11   3       1777.17       1887.79        33.19 o
   3  11   3       1663.72       1639.77        31.30 o
   4  11   3        922.38        856.94        20.35 o
   5  11   3       1080.87       1107.67        24.70 o
   6  11   3        283.25        343.70        13.22 o
   7  11   3        215.65        179.61         8.80 o
   8  11   3        143.87        155.48         8.97 o
   9  11   3        183.99        143.31         9.28 o
  10  11   3         96.38         98.22        10.95 o
  -9  12   3        221.04        265.95        14.15 o
  -8  12   3          1.83         -5.52         6.37 o
  -7  12   3       1062.42       1067.67        26.08 o
  -6  12   3        128.72        135.01        10.26 o
  -5  12   3        265.96        258.60        11.62 o
  -4  12   3        127.45        153.63         9.57 o
  -3  12   3        734.55        623.35        13.27 o
  -2  12   3         59.57         64.00         4.43 o
  -1  12   3        439.89        417.39         8.83 o
   0  12   3          8.89          7.36         4.40 o
   1  12   3       1420.59       1251.26        20.73 o
   2  12   3        728.58        690.29        14.00 o
   3  12   3       3415.96       3217.12        54.09 o
   4  12   3          3.28          6.52         5.38 o
   5  12   3         67.20         77.46         8.33 o
   6  12   3        183.08        211.23        15.74 o
   7  12   3         44.77         37.04         6.20 o
   8  12   3          0.99         -1.44         7.41 o
   9  12   3         67.31         75.21        11.49 o
  -9  13   3        123.04         92.43        10.78 o
  -8  13   3        107.39        106.54        10.95 o
  -7  13   3        111.48        106.49         9.91 o
  -6  13   3        505.52        512.51        17.00 o
  -5  13   3        353.17        255.43        11.81 o
  -4  13   3         39.58         65.32         7.91 o
  -3  13   3       1032.63       1095.07        29.93 o
  -2  13   3          1.97          7.68         3.39 o
  -1  13   3        400.27        463.45         9.58 o
   0  13   3         21.74         57.58         5.50 o
   1  13   3         24.06         14.14         4.61 o
   2  13   3       2504.01       2561.78        36.34 o
   3  13   3        223.93        250.97        11.81 o
   4  13   3          8.13         15.01         6.02 o
   5  13   3        500.71        449.46        15.64 o
   6  13   3          0.30         -5.91         5.91 o
   7  13   3        378.56        415.33        12.65 o
   8  13   3         35.58         35.78         6.86 o
   9  13   3          2.06         -6.49         6.49 o
  -9  14   3         78.89         40.34        14.27 o
  -8  14   3          5.13          2.63         7.87 o
  -7  14   3          3.13         -2.98         6.58 o
  -6  14   3         53.35         77.86         9.02 o
  -5  14   3        281.60        290.16        13.16 o
  -4  14   3       1411.71       1321.00        86.34 o
  -3  14   3          0.08          1.13         5.32 o
  -2  14   3        274.04        231.84         9.01 o
  -1  14   3          2.32         -1.55         3.46 o
   0  14   3        516.28        498.19        21.49 o
   1  14   3         92.10        113.38         7.14 o
   2  14   3         44.50         22.69         5.12 o
   3  14   3         13.28          0.44         5.38 o
   4  14   3        771.34        759.69        20.68 o
   5  14   3        977.80        955.43        24.18 o
   6  14   3        710.37        760.48        21.74 o
   7  14   3         82.61         78.32         9.67 o
   8  14   3         25.29          2.92         7.78 o
  -8  15   3         22.20          8.96         8.33 o
  -7  15   3         13.65          9.64         7.82 o
  -6  15   3        769.76        796.36        22.77 o
  -5  15   3        274.10        238.34        12.32 o
  -4  15   3       1124.71       1198.69        32.22 o
  -3  15   3        512.97        555.12        23.37 o
  -2  15   3         32.26         45.30         5.78 o
  -1  15   3          3.35         18.34         4.99 o
   0  15   3        200.86        185.78         8.54 o
   1  15   3         27.60         29.84         8.39 o
   2  15   3       1924.85       1741.26        40.51 o
   3  15   3          0.10         -5.03         5.38 o
   4  15   3        295.35        255.90        12.51 o
   5  15   3        299.65        265.59        13.21 o
   6  15   3        328.71        324.25        18.20 o
   7  15   3         23.05         21.33         8.48 o
   8  15   3        143.03        146.11        18.69 o
  -7  16   3        255.88        328.57        50.43 o
  -6  16   3          0.70          0.58         7.56 o
  -5  16   3        981.01        920.96        31.49 o
  -4  16   3         55.07         60.61         8.33 o
  -3  16   3        294.67        254.62        34.19 o
  -2  16   3          3.84         17.03         7.28 o
  -1  16   3          1.22         -4.53        10.82 o
   0  16   3        513.04        596.88        14.53 o
   1  16   3       1135.67       1007.73        19.85 o
   2  16   3         29.86         11.70         6.73 o
   3  16   3       1119.96       1292.19        29.36 o
   4  16   3        200.71        217.01        12.47 o
   5  16   3        354.04        367.24        24.60 o
   6  16   3          0.37          5.26         7.80 o
   7  16   3         34.13          6.89        12.79 o
  -6  17   3        117.96        145.73        11.81 o
  -5  17   3         95.79        115.22        10.99 o
  -4  17   3         74.07        105.20        10.37 o
  -3  17   3        575.01        529.19        17.65 o
  -2  17   3          6.51          0.49        10.82 o
  -1  17   3        416.09        360.37        15.65 o
   0  17   3          8.96         15.64         7.63 o
   1  17   3        404.94        373.12        16.75 o
   2  17   3        129.76        116.26        10.57 o
   3  17   3         62.56         51.57         8.74 o
   4  17   3        117.12        121.19        10.99 o
   5  17   3        402.79        465.90        18.14 o
   6  17   3        467.09        475.38        18.61 o
  -6  18   3          0.77          2.95        10.82 o
  -5  18   3        192.58        197.28        13.51 o
  -4  18   3        439.92        462.41        17.65 o
  -3  18   3         31.58         13.28        11.32 o
  -2  18   3        254.00        301.08        21.65 o
  -1  18   3          0.22         -7.12         7.78 o
   0  18   3        436.14        487.05        18.09 o
   1  18   3        217.93        261.06        10.98 o
   2  18   3         11.87          5.00         9.59 o
   3  18   3        131.16        165.46        12.47 o
   4  18   3         75.80        101.56        16.97 o
   5  18   3         36.02         58.54        12.79 o
  -3  19   3        196.31        220.89        20.66 o
  -2  19   3         47.66         68.88        15.25 o
  -1  19   3         51.51         48.72         9.74 o
   0  19   3         34.29         25.38         8.82 o
   1  19   3         11.59         -5.90        11.81 o
   2  19   3        856.73        786.26        22.89 o
   3  19   3          0.01         -7.42         7.42 o
   4  19   3        184.65        230.24        18.69 o
  -1  20   3          0.70        -11.32        11.32 o
   0  20   3          7.68         -5.19         8.26 o
   1  20   3        409.53        404.89        26.07 o
 -12   0   4         20.13          5.90        16.23 o
 -10   0   4         67.76         83.33         9.28 o
  -8   0   4        706.27        706.25        24.35 o
  -6   0   4       1194.00        909.67        16.92 o
  -4   0   4      19571.60      20286.85       233.44 o
  -2   0   4       1376.09       1371.60        32.96 o
   0   0   4       1006.94       1115.78        18.05 o
   2   0   4       8630.56       9266.67       186.95 o
   4   0   4        973.40        959.83        23.61 o
   6   0   4       1895.03       1800.07        24.72 o
   8   0   4         46.68         92.00        11.81 o
  10   0   4        206.11        292.23        21.15 o
 -12   1   4         93.54         70.71        13.71 o
 -11   1   4          3.07         -0.30         6.42 o
 -10   1   4        106.59        113.33         7.27 o
  -9   1   4          3.07          2.73         4.48 o
  -8   1   4        381.98        436.40        10.69 o
  -7   1   4       1200.87       1372.57        19.81 o
  -6   1   4        772.16        857.72        11.92 o
  -5   1   4        192.58        188.06         5.33 o
  -4   1   4       5791.48       5940.67        59.10 o
  -3   1   4       8676.16       9896.98       100.29 o
  -2   1   4       2848.84       3076.76        38.15 o
  -1   1   4         11.46         20.30         4.92 o
   0   1   4       1026.45        792.66        11.34 o
   1   1   4         16.03          6.07         1.70 o
   2   1   4        236.07        181.10        20.42 o
   3   1   4       4485.48       4609.00        55.01 o
   4   1   4       1538.51       1635.65        16.87 o
   5   1   4        793.70        800.79         9.02 o
   6   1   4        423.19        420.47         7.07 o
   7   1   4       1199.55       1245.72        20.37 o
   8   1   4        352.32        313.38        12.51 o
   9   1   4         33.19         22.20         7.13 o
  10   1   4         90.42         76.55         9.84 o
  11   1   4         98.08         52.45        10.22 o
 -12   2   4         40.16          0.68        11.30 o
 -11   2   4        641.59        640.26        29.50 o
 -10   2   4         13.44          0.84         6.03 o
  -9   2   4        479.04        444.58        11.07 o
  -8   2   4         25.01         29.29         4.93 o
  -7   2   4        773.81        723.03        11.28 o
  -6   2   4         72.74        123.54         5.01 o
  -5   2   4       1558.31       1611.10        18.23 o
  -4   2   4         98.37        150.15         5.89 o
  -3   2   4       5258.24       5540.64        57.62 o
  -2   2   4        353.59        399.88         7.85 o
  -1   2   4       4312.87       4883.69        49.56 o
   0   2   4        657.68        718.53        15.00 o
   1   2   4        285.90        355.48         7.98 o
   2   2   4       1477.36       1287.14        14.44 o
   3   2   4        175.55        256.85         5.47 o
   4   2   4        530.96        608.79         8.74 o
   5   2   4       4490.30       4597.63        46.67 o
   6   2   4       1195.70       1164.25        15.95 o
   7   2   4         57.41         51.71         5.06 o
   8   2   4         40.65         32.26         4.91 o
   9   2   4        643.97        737.85        20.52 o
  10   2   4         96.88        124.46        10.57 o
  11   2   4          7.26         -8.08        10.09 o
 -12   3   4         99.58        109.91        10.48 o
 -11   3   4          0.85          2.50         8.45 o
 -10   3   4        470.75        540.31        15.80 o
  -9   3   4          1.94         -4.33         4.33 o
  -8   3   4        909.58        963.90        16.18 o
  -7   3   4       2131.31       1939.31        31.34 o
  -6   3   4       1058.45       1133.04        14.65 o
  -5   3   4       2708.49       2326.55        24.70 o
  -4   3   4        683.40        580.04         9.52 o
  -3   3   4       1277.44       1208.24        17.61 o
  -2   3   4       2697.91       2447.24        31.24 o
  -1   3   4       6625.80       6647.52        66.75 o
   0   3   4        466.40        311.07         5.61 o
   1   3   4        360.28        436.43         7.64 o
   2   3   4        250.53        204.00         4.77 o
   3   3   4       4025.10       4327.50        39.59 o
   4   3   4        557.67        611.26         8.76 o
   5   3   4       3139.09       3022.53        29.34 o
   6   3   4        564.65        570.61        12.21 o
   7   3   4        101.61        123.73         5.75 o
   8   3   4        432.15        369.88        10.82 o
   9   3   4          9.41         26.95         5.30 o
  10   3   4          3.92          5.73         7.42 o
  11   3   4         78.75         98.42        11.12 o
 -12   4   4        210.29        266.79        13.29 o
 -11   4   4        199.40        261.25        15.19 o
 -10   4   4          8.14         -0.11         6.55 o
  -9   4   4        501.46        485.98        14.35 o
  -8   4   4       1337.33       1306.72        19.77 o
  -7   4   4        131.35        147.44         6.12 o
  -6   4   4       3437.70       3524.00        35.87 o
  -5   4   4         18.57         31.14         3.44 o
  -4   4   4       1168.83       1225.52        18.46 o
  -3   4   4         58.62         85.76         3.92 o
  -2   4   4        738.26        670.54         7.58 o
  -1   4   4         57.44        162.57         4.17 o
   0   4   4       2141.09       1997.59        22.32 o
   1   4   4         11.42          7.00         1.83 o
   2   4   4       2279.09       1858.88        20.67 o
   3   4   4        239.07        186.42         4.01 o
   4   4   4       5282.00       5107.34        62.10 o
   5   4   4          3.90         11.69         7.86 o
   6   4   4       1169.47       1251.06        19.68 o
   7   4   4          3.11          4.77         3.67 o
   8   4   4        279.15        285.77         9.84 o
   9   4   4         42.61         16.19         5.49 o
  10   4   4         42.25         16.99        11.56 o
  11   4   4          1.94         -6.37         8.17 o
 -12   5   4         48.08         71.21        29.27 o
 -11   5   4         84.83         72.56         9.09 o
 -10   5   4        496.21        502.72        17.41 o
  -9   5   4         84.82         93.63         8.43 o
  -8   5   4          7.84         21.34         4.79 o
  -7   5   4       1900.51       1817.90        21.57 o
  -6   5   4         73.54         99.89         5.02 o
  -5   5   4       1025.88       1044.32        12.75 o
  -4   5   4       3414.61       3414.49        53.82 o
  -3   5   4       1255.46       1330.10        16.65 o
  -2   5   4       2911.70       2814.36        24.67 o
  -1   5   4       1819.46       2191.94        24.60 o
   0   5   4       1335.06       1475.42        17.46 o
   1   5   4       1378.01       1429.27        14.73 o
   2   5   4        285.42        335.96         5.10 o
   3   5   4        620.02        601.23        10.49 o
   4   5   4        124.40        131.32         5.68 o
   5   5   4       1846.51       1804.70        25.75 o
   6   5   4        499.39        512.27        11.33 o
   7   5   4        186.37        170.91         6.35 o
   8   5   4       1846.30       1927.61        30.28 o
   9   5   4         81.80         91.49         7.03 o
  10   5   4         84.25        110.58        10.77 o
  11   5   4        126.95        138.10        12.61 o
 -12   6   4         33.89         16.66        13.28 o
 -11   6   4        210.02        242.13        12.48 o
 -10   6   4        298.26        280.48        12.49 o
  -9   6   4        351.48        351.49        12.77 o
  -8   6   4       1254.10       1242.64        19.41 o
  -7   6   4         51.88         71.44         7.09 o
  -6   6   4         67.69         74.10         4.95 o
  -5   6   4        612.41        669.23        12.14 o
  -4   6   4        279.32        299.23         5.82 o
  -3   6   4       2212.29       2360.31        23.66 o
  -2   6   4         41.53         83.35         2.98 o
  -1   6   4       5500.59       5363.62        55.90 o
   0   6   4       2415.77       2851.02        31.17 o
   1   6   4        835.02        707.50        11.16 o
   2   6   4        236.89        266.95         4.56 o
   3   6   4        232.13        261.40         6.90 o
   4   6   4         30.13         20.96         3.67 o
   5   6   4        807.80        768.35        14.29 o
   6   6   4         96.36        103.01         8.97 o
   7   6   4        484.17        410.01         9.52 o
   8   6   4         85.50         92.11         6.02 o
   9   6   4        513.12        424.20        12.77 o
  10   6   4         18.52         20.10         6.48 o
  11   6   4          1.03         -8.61         8.61 o
 -11   7   4        654.46        610.68        18.05 o
 -10   7   4          7.59          0.12         8.96 o
  -9   7   4        104.29        109.67         8.72 o
  -8   7   4        329.38        293.37        10.20 o
  -7   7   4        947.61        916.82        17.51 o
  -6   7   4        178.58        181.05         7.85 o
  -5   7   4       3322.63       3268.24        43.06 o
  -4   7   4        134.48        117.49         4.23 o
  -3   7   4        730.01        739.63         9.73 o
  -2   7   4       2609.38       2526.78        31.33 o
  -1   7   4       1514.27       2090.04        24.22 o
   0   7   4        950.20       1009.59        13.38 o
   1   7   4       5423.70       5662.56        58.84 o
   2   7   4         76.85         76.20         2.89 o
   3   7   4        694.86        775.86        13.85 o
   4   7   4       1010.24        978.56        16.37 o
   5   7   4       1458.17       1352.83        31.75 o
   6   7   4         78.01        123.37         6.81 o
   7   7   4         79.86         92.18         5.66 o
   8   7   4        310.33        316.51         9.20 o
   9   7   4         60.30         61.24         7.09 o
  10   7   4         20.77         28.63         6.80 o
  11   7   4         51.23         64.07        11.27 o
 -11   8   4         34.06         48.21        12.30 o
 -10   8   4        108.20        128.80        17.22 o
  -9   8   4         31.46         29.78         6.33 o
  -8   8   4        698.94        649.09        15.14 o
  -7   8   4        542.33        476.55        12.49 o
  -6   8   4       3855.93       3971.83        84.13 o
  -5   8   4         20.53         29.82         4.01 o
  -4   8   4       2279.07       2066.98        28.07 o
  -3   8   4        255.71        288.32         5.74 o
  -2   8   4       4017.09       3804.56        36.61 o
  -1   8   4         77.13         88.45         4.22 o
   0   8   4        279.82        235.14         5.75 o
   1   8   4         26.00         34.46         3.48 o
   2   8   4       6718.28       6480.98        78.19 o
   3   8   4         11.64          5.22         2.79 o
   4   8   4       1446.32       1329.31        20.81 o
   5   8   4        105.99         96.17         6.15 o
   6   8   4        172.74        144.50         7.35 o
   7   8   4         24.65         36.62         8.52 o
   8   8   4         15.93          5.28         4.36 o
   9   8   4         38.04         51.54         7.05 o
  10   8   4        109.39        103.63        10.13 o
  11   8   4          1.24         -6.40         9.35 o
 -11   9   4        260.13        255.82        20.17 o
 -10   9   4         26.66         30.01        10.82 o
  -9   9   4        121.03        165.69        10.95 o
  -8   9   4        228.82        266.45        12.51 o
  -7   9   4        489.58        449.84        14.78 o
  -6   9   4        244.33        210.57        10.44 o
  -5   9   4       1410.76       1402.46        59.77 o
  -4   9   4        343.03        277.83         7.08 o
  -3   9   4        849.64        966.96        12.21 o
  -2   9   4       2708.71       2562.86        31.74 o
  -1   9   4         50.11         45.16         3.66 o
   0   9   4       2052.78       2026.92        28.48 o
   1   9   4         49.19         59.39         3.47 o
   2   9   4          4.40          7.41         3.50 o
   3   9   4       1267.40       1351.19        26.44 o
   4   9   4        216.90        238.85        10.09 o
   5   9   4         55.68         67.09         8.12 o
   6   9   4        153.72        143.26         9.21 o
   7   9   4        457.88        435.42        14.78 o
   8   9   4        415.71        443.58        14.19 o
   9   9   4         91.56         79.36         9.04 o
  10   9   4        114.40        122.11        13.78 o
 -10  10   4         43.99         53.13        12.30 o
  -9  10   4        371.54        422.60        15.99 o
  -8  10   4         17.78         43.85         7.63 o
  -7  10   4         10.92         20.77         6.37 o
  -6  10   4         42.79         26.34         7.87 o
  -5  10   4        186.64        228.61        15.50 o
  -4  10   4          0.80          0.24         2.77 o
  -3  10   4       1119.14       1233.21        14.93 o
  -2  10   4        116.41        176.35         5.90 o
  -1  10   4       1188.71        991.51        14.29 o
   0  10   4         48.92         47.88         3.64 o
   1  10   4       1470.18       1367.61        21.30 o
   2  10   4        258.51        296.63         8.78 o
   3  10   4          4.21          6.71         2.80 o
   4  10   4         28.14         49.46         6.78 o
   5  10   4          2.56          8.19         5.38 o
   6  10   4          8.30         11.18         9.59 o
   7  10   4       1427.72       1398.26        29.91 o
   8  10   4         57.52         37.38         6.34 o
   9  10   4         49.35         40.50         7.11 o
  10  10   4         24.53          6.30        28.78 o
 -10  11   4         83.83         83.14        14.27 o
  -9  11   4         54.03         48.06         8.86 o
  -8  11   4         12.07         11.07         6.96 o
  -7  11   4        571.76        537.39        17.56 o
  -6  11   4          0.45         -5.38         5.38 o
  -5  11   4       1415.08       1337.53        28.18 o
  -4  11   4         53.98         40.46         4.13 o
  -3  11   4          2.23          5.80         2.86 o
  -2  11   4        213.94        221.96         9.87 o
  -1  11   4        108.18        113.76         5.20 o
   0  11   4        129.64        152.66         5.67 o
   1  11   4       1977.33       1901.75        27.84 o
   2  11   4          0.51         -3.86         3.86 o
   3  11   4        246.15        198.66         9.74 o
   4  11   4        591.93        552.66        16.17 o
   5  11   4       2684.05       2417.36        43.66 o
   6  11   4        435.79        401.73        14.43 o
   7  11   4          0.67          1.28         6.37 o
   8  11   4        111.58        107.00         8.02 o
   9  11   4         24.31         31.41         7.06 o
  10  11   4         60.59         81.79        10.61 o
  -9  12   4        136.23        153.06        11.42 o
  -8  12   4        341.17        415.97        16.17 o
  -7  12   4          0.11         -0.91         6.58 o
  -6  12   4       1985.23       1830.97        36.70 o
  -5  12   4        115.12         86.77         8.48 o
  -4  12   4       1189.92       1233.70        26.76 o
  -3  12   4        219.07        146.20         5.05 o
  -2  12   4         21.20         18.09         3.71 o
  -1  12   4         38.08         57.51         4.33 o
   0  12   4        391.31        383.98        10.31 o
   1  12   4          6.18         14.43         4.49 o
   2  12   4        391.00        383.09        10.46 o
   3  12   4        178.79        191.90         7.86 o
   4  12   4       2269.28       2272.49        41.57 o
   5  12   4         49.33         78.03        11.07 o
   6  12   4        256.58        266.90        12.69 o
   7  12   4         54.16         40.83         8.33 o
   8  12   4          0.52          0.69         5.57 o
   9  12   4          3.09          4.26         6.10 o
  -9  13   4          1.00          2.43        12.55 o
  -8  13   4        148.19        188.61        12.16 o
  -7  13   4          6.89          4.68         7.13 o
  -6  13   4        105.12         99.75        12.79 o
  -5  13   4       1584.47       1457.41        31.10 o
  -4  13   4        782.67        858.52        21.69 o
  -3  13   4         11.56         24.75         5.72 o
  -2  13   4       1453.80       1427.93        20.17 o
  -1  13   4         71.54        103.01         5.37 o
   0  13   4        530.58        468.37        11.71 o
   1  13   4        270.42        260.07        11.55 o
   2  13   4          9.08          6.18         4.38 o
   3  13   4        914.59        922.44        22.26 o
   4  13   4        160.40        152.89        10.02 o
   5  13   4         20.34          5.55         6.08 o
   6  13   4        621.12        602.01        18.78 o
   7  13   4          0.48         -6.08         6.08 o
   8  13   4        260.48        269.07        11.26 o
   9  13   4         13.93          6.50         8.26 o
  -9  14   4        304.12        309.94        23.12 o
  -8  14   4         59.18         63.34        20.42 o
  -7  14   4          0.77         -6.85         6.85 o
  -6  14   4          0.80         -4.92         6.26 o
  -5  14   4        121.91        140.04        10.22 o
  -4  14   4         68.12         52.14         7.91 o
  -3  14   4       1916.92       1629.96        32.81 o
  -2  14   4        159.46        145.86         6.29 o
  -1  14   4        702.45        770.66        15.78 o
   0  14   4        118.62         94.31         6.57 o
   1  14   4        780.25        793.78        16.64 o
   2  14   4         47.91         51.65         5.85 o
   3  14   4        485.40        450.73        15.25 o
   4  14   4          3.00          0.28         6.02 o
   5  14   4        347.83        386.39        15.45 o
   6  14   4        285.90        285.02        17.46 o
   7  14   4        474.66        429.88        17.46 o
   8  14   4          3.25         -5.99         5.99 o
  -8  15   4         11.43          2.42         7.28 o
  -7  15   4         64.63         68.72         9.87 o
  -6  15   4          2.82         -5.41         6.96 o
  -5  15   4       1132.82       1187.91        28.17 o
  -4  15   4        251.15        281.95        13.10 o
  -3  15   4        783.45        728.33        20.10 o
  -2  15   4        357.56        361.33        14.41 o
  -1  15   4          5.58          1.09         4.76 o
   0  15   4        172.50        167.03        11.07 o
   1  15   4        287.87        285.38        10.28 o
   2  15   4         35.34         54.66         6.48 o
   3  15   4        811.71        762.02        20.86 o
   4  15   4        124.63        118.37        10.58 o
   5  15   4        149.48        170.39        11.46 o
   6  15   4        157.49        142.82        14.02 o
   7  15   4        379.91        376.78        16.50 o
  -7  16   4        117.07        181.33        12.96 o
  -6  16   4        503.29        505.91        18.70 o
  -5  16   4          1.99         -6.00         6.00 o
  -4  16   4       1077.42       1043.43        26.06 o
  -3  16   4          4.17          4.92         6.62 o
  -2  16   4         77.68         91.39         9.72 o
  -1  16   4         49.82         33.00        10.09 o
   0  16   4         26.72         22.08         5.74 o
   1  16   4        156.70        123.13         8.24 o
   2  16   4        574.91        594.46        18.40 o
   3  16   4         25.82         30.02         7.56 o
   4  16   4        734.65        744.28        21.72 o
   5  16   4        179.47        190.69        12.61 o
   6  16   4         55.46         53.84         9.67 o
  -6  17   4          0.21          3.81         8.48 o
  -5  17   4        155.89        173.19        15.25 o
  -4  17   4        195.05        178.21        31.73 o
  -3  17   4         34.09         34.93        12.30 o
  -2  17   4        318.23        358.15        22.14 o
  -1  17   4         58.95         53.69         8.87 o
   0  17   4        469.81        557.63        14.70 o
   1  17   4         51.34         51.06         6.71 o
   2  17   4        256.89        261.87        13.10 o
   3  17   4         49.33         56.13        13.04 o
   4  17   4         85.64         61.96         9.45 o
   5  17   4         61.57         51.53         9.52 o
  -5  18   4        112.12        147.10        15.74 o
  -4  18   4        196.24        205.64        20.66 o
  -3  18   4        217.72        182.52        19.19 o
  -2  18   4         21.09          5.90        11.81 o
  -1  18   4        499.02        452.08        17.73 o
   0  18   4         49.93         40.68        13.53 o
   1  18   4         95.30         94.85         8.21 o
   2  18   4         21.77         16.10        12.79 o
   3  18   4         44.60         68.74         9.93 o
   4  18   4        106.84        105.51        10.57 o
  -3  19   4        351.79        347.82        23.61 o
  -2  19   4        225.36        242.54        21.15 o
  -1  19   4        278.89        299.43        15.65 o
   0  19   4         47.34         87.24        14.76 o
   1  19   4         26.23          4.92        12.30 o
   2  19   4          0.92         -5.47         7.68 o
   3  19   4        425.80        488.52        25.09 o
  -1  20   4          2.16          2.95        12.79 o
   0  20   4        122.11        120.72        12.69 o
 -11   0   5         45.42         64.82        10.27 o
  -9   0   5          2.52         -6.49         6.82 o
  -7   0   5        425.45        414.49        14.01 o
  -5   0   5       1734.61       1527.24        28.69 o
  -3   0   5       7440.01       8491.83       175.14 o
  -1   0   5       7289.57       6700.09       138.24 o
   1   0   5         75.60         36.67         3.13 o
   3   0   5       8448.43       8114.49       165.30 o
   5   0   5       1072.13        853.40        26.81 o
   7   0   5        221.96        146.61        13.28 o
   9   0   5        140.92        115.61        14.27 o
  11   0   5         11.46         -2.46        11.81 o
 -12   1   5         35.82         17.96        12.18 o
 -11   1   5        148.44        169.51        12.12 o
 -10   1   5         28.98         13.95         5.56 o
  -9   1   5         81.70         83.48         6.63 o
  -8   1   5         20.95         21.90         5.13 o
  -7   1   5        522.82        476.31         9.11 o
  -6   1   5        484.59        542.41         9.43 o
  -5   1   5        661.75        542.41         9.02 o
  -4   1   5       1573.27       1205.44        16.03 o
  -3   1   5       4006.52       4257.23        64.88 o
  -2   1   5       5260.24       5774.37       116.84 o
  -1   1   5       9321.51       9358.24       134.80 o
   0   1   5         21.38          5.71         1.95 o
   1   1   5        159.00        178.21         4.73 o
   2   1   5        223.11        131.92         4.03 o
   3   1   5        510.26        663.15        10.68 o
   4   1   5        453.18        501.67         7.73 o
   5   1   5       2891.34       2886.22        28.45 o
   6   1   5        360.17        471.24         9.64 o
   7   1   5        175.25        213.70        15.96 o
   8   1   5        440.03        418.12        14.61 o
   9   1   5        116.00        141.59        11.07 o
  10   1   5          1.36         -6.73        11.32 o
  11   1   5         22.40          6.59        13.04 o
 -12   2   5         52.37         45.94        13.21 o
 -11   2   5         15.44         33.69         7.87 o
 -10   2   5        680.38        700.34        14.99 o
  -9   2   5          0.02         -4.53         4.53 o
  -8   2   5        954.54       1004.50        17.00 o
  -7   2   5        154.22        148.66         5.98 o
  -6   2   5        102.52        118.37         5.38 o
  -5   2   5       1041.52        924.81        12.56 o
  -4   2   5        725.30        695.05        14.77 o
  -3   2   5        721.20        672.37        11.82 o
  -2   2   5       8034.07       8629.90       101.68 o
  -1   2   5       2601.04       2528.37        55.74 o
   0   2   5       2485.05       2309.26        28.83 o
   1   2   5       1454.95       1367.99        40.34 o
   2   2   5       3721.95       3173.06        33.18 o
   3   2   5        811.82       1072.60        19.48 o
   4   2   5          4.07          3.68         2.00 o
   5   2   5          4.80          7.04         2.03 o
   6   2   5       3725.05       3810.55        42.40 o
   7   2   5          0.38          2.21         3.98 o
   8   2   5        214.14        176.70         7.86 o
   9   2   5        114.91        119.73         9.87 o
  10   2   5        189.89        125.78        11.30 o
  11   2   5         40.33         32.47         9.74 o
 -12   3   5        361.06        441.74        45.75 o
 -11   3   5         66.23         89.50         9.73 o
 -10   3   5          1.57         -6.13         6.13 o
  -9   3   5        625.42        544.41        12.72 o
  -8   3   5        243.22        241.22         8.76 o
  -7   3   5        294.84        259.09         7.29 o
  -6   3   5        709.60        748.46        12.13 o
  -5   3   5         28.33         78.52         4.65 o
  -4   3   5       5384.46       5642.48        67.74 o
  -3   3   5       2304.61       2343.95        31.05 o
  -2   3   5       1044.08       1142.04        16.95 o
  -1   3   5       1202.40       1153.29        14.25 o
   0   3   5         15.95         14.54         2.78 o
   1   3   5       1361.63       1362.92        26.94 o
   2   3   5       4475.13       4337.50        69.65 o
   3   3   5        118.47         63.20         2.58 o
   4   3   5        739.49        671.29        11.83 o
   5   3   5         57.05         94.78         5.41 o
   6   3   5       1559.26       1497.26        22.51 o
   7   3   5       1649.19       1813.09        23.45 o
   8   3   5        104.70        109.92         7.60 o
   9   3   5        133.51        164.20        11.30 o
  10   3   5         36.38         39.53         8.87 o
  11   3   5          0.67         18.69         8.70 o
 -12   4   5          1.89          1.20        18.45 o
 -11   4   5        238.52        233.01        12.50 o
 -10   4   5         79.69         83.83         8.89 o
  -9   4   5        161.55        178.70        10.21 o
  -8   4   5        236.84        231.48        10.37 o
  -7   4   5       1548.36       1484.37        18.83 o
  -6   4   5          6.54          0.76         3.69 o
  -5   4   5       2375.93       2109.64        25.63 o
  -4   4   5         10.99         26.60         5.54 o
  -3   4   5       3844.08       3801.09        41.20 o
  -2   4   5        653.36        639.31         9.64 o
  -1   4   5        754.82        807.53         9.85 o
   0   4   5        334.93        272.11         7.38 o
   1   4   5       2057.99       2346.19        30.09 o
   2   4   5        292.33        225.52         6.39 o
   3   4   5       3971.44       4157.97        45.59 o
   4   4   5        236.30        306.06         7.57 o
   5   4   5       2306.09       2272.05        36.26 o
   6   4   5          0.03         -0.13         3.50 o
   7   4   5       1893.43       1817.43        26.09 o
   8   4   5          1.93         11.57         4.70 o
   9   4   5        321.04        322.88        15.46 o
  10   4   5        121.04        154.69        12.00 o
  11   4   5          4.20          3.40         8.48 o
 -12   5   5        107.11        120.94        29.27 o
 -11   5   5        349.90        342.45        14.19 o
 -10   5   5         33.32         39.10         7.74 o
  -9   5   5        772.18        871.98        20.59 o
  -8   5   5         26.14         48.14         4.93 o
  -7   5   5         80.42        113.52         6.16 o
  -6   5   5       1044.56       1067.62        16.03 o
  -5   5   5         33.17         51.68         3.58 o
  -4   5   5       1159.42       1002.45        17.19 o
  -3   5   5        665.90        716.23         9.60 o
  -2   5   5       2979.39       3036.09        29.49 o
  -1   5   5       4067.10       4309.42        60.85 o
   0   5   5       1238.01       1131.42        14.43 o
   1   5   5         30.84         12.59         1.61 o
   2   5   5       1514.52       1372.32        16.39 o
   3   5   5        889.08        877.15        14.16 o
   4   5   5       1374.06       1265.44        19.11 o
   5   5   5        480.93        563.85        11.55 o
   6   5   5        241.62        258.25         8.42 o
   7   5   5        139.88        105.50         9.59 o
   8   5   5        175.73        140.06         9.24 o
   9   5   5        573.71        475.91        13.47 o
  10   5   5        161.87        175.52        12.16 o
  11   5   5          8.90         -4.37         8.82 o
 -11   6   5          3.34         -7.13         7.59 o
 -10   6   5        278.09        267.76        12.69 o
  -9   6   5        360.67        358.28        26.32 o
  -8   6   5        602.02        615.41        14.53 o
  -7   6   5        454.51        544.39        11.15 o
  -6   6   5          2.75          5.98         3.83 o
  -5   6   5        121.26        151.45         6.01 o
  -4   6   5        943.43        954.14        12.09 o
  -3   6   5        105.64         96.58         3.91 o
  -2   6   5       3674.15       3721.73        35.64 o
  -1   6   5         71.53         65.82         3.56 o
   0   6   5       4545.51       4242.92        71.22 o
   1   6   5        903.82       1175.44        16.32 o
   2   6   5        553.92        610.98         8.16 o
   3   6   5         53.60         59.44         4.12 o
   4   6   5        513.10        514.30        10.77 o
   5   6   5         89.77        115.14         6.24 o
   6   6   5        427.04        437.28        10.89 o
   7   6   5          0.03         -3.86         3.86 o
   8   6   5        695.02        783.51        16.74 o
   9   6   5          6.41          7.79         5.35 o
  10   6   5        218.97        210.87        10.27 o
  11   6   5          0.26         -2.95        13.28 o
 -11   7   5         65.59         33.45        12.79 o
 -10   7   5        140.38        162.28        12.12 o
  -9   7   5         27.29         33.81         8.52 o
  -8   7   5         53.05         56.28         6.39 o
  -7   7   5        399.45        361.06         9.36 o
  -6   7   5       2381.02       2219.13        48.21 o
  -5   7   5        204.14        227.15         7.23 o
  -4   7   5       1743.61       1851.41        20.20 o
  -3   7   5       1092.65       1062.18        11.66 o
  -2   7   5       4243.52       4169.75        39.82 o
  -1   7   5       1469.35       1571.71        19.43 o
   0   7   5        498.37        498.23        14.91 o
   1   7   5       3018.69       3081.93        33.98 o
   2   7   5       1939.41       2072.09        28.49 o
   3   7   5        441.92        506.78        10.40 o
   4   7   5       1787.63       1857.27        26.57 o
   5   7   5        117.08        156.60         7.00 o
   6   7   5         79.68         71.17         5.87 o
   7   7   5        204.88        178.88         8.17 o
   8   7   5          1.19         -3.83         3.83 o
   9   7   5         56.11         35.99         6.50 o
  10   7   5         25.87         23.22        10.76 o
  11   7   5         42.16        -13.78        13.78 o
 -11   8   5         26.26         28.53        11.81 o
 -10   8   5        127.13        128.90        16.73 o
  -9   8   5        840.75        877.04        23.08 o
  -8   8   5         99.61        101.66        13.28 o
  -7   8   5       1073.57       1164.38        25.90 o
  -6   8   5        604.17        547.96        13.20 o
  -5   8   5       2617.04       2502.76        35.10 o
  -4   8   5        243.99        278.13         9.42 o
  -3   8   5       2952.98       2904.13        29.25 o
  -2   8   5         16.68         13.18         3.57 o
  -1   8   5       1409.45       1435.61        18.38 o
   0   8   5        294.80        257.95         6.34 o
   1   8   5        301.12        243.30         5.91 o
   2   8   5         53.05         69.22         4.83 o
   3   8   5       5811.64       5657.07        86.09 o
   4   8   5         95.90        104.35         7.63 o
   5   8   5        950.52       1015.65        22.44 o
   6   8   5         34.28         45.18         6.61 o
   7   8   5         79.56         88.58         8.00 o
   8   8   5          0.31         -0.83         4.44 o
   9   8   5          6.16         -2.81         5.79 o
  10   8   5         20.10         15.92        10.09 o
 -10   9   5        243.50        264.68        19.19 o
  -9   9   5        310.30        321.31        14.26 o
  -8   9   5         20.18         33.97         7.28 o
  -7   9   5        152.48        173.86        10.61 o
  -6   9   5        901.17        802.17        15.84 o
  -5   9   5        290.35        317.77         9.63 o
  -4   9   5       1051.43       1009.76        29.75 o
  -3   9   5        605.43        647.30        12.31 o
  -2   9   5        944.78       1086.87        15.47 o
  -1   9   5       1950.82       2090.59        25.20 o
   0   9   5         12.10          3.42         2.77 o
   1   9   5       1788.97       1724.07        25.28 o
   2   9   5         17.03         11.27         4.51 o
   3   9   5        220.09        234.69        17.97 o
   4   9   5       1858.60       1832.92        34.09 o
   5   9   5        148.62        136.37         8.48 o
   6   9   5         26.95          1.72         5.22 o
   7   9   5         73.78         77.99         9.35 o
   8   9   5         73.00         59.95         6.36 o
   9   9   5        229.78        218.97        12.67 o
  10   9   5         86.76        118.85        16.97 o
 -10  10   5        444.23        469.34        25.58 o
  -9  10   5          2.31          6.40         7.31 o
  -8  10   5        160.98        179.82        11.65 o
  -7  10   5          5.13         -0.89         6.08 o
  -6  10   5         24.46         45.66         7.28 o
  -5  10   5        125.66        131.72         7.06 o
  -4  10   5         37.96         62.52         6.98 o
  -3  10   5         14.54         11.79         3.11 o
  -2  10   5        741.83        681.54        11.50 o
  -1  10   5         44.46         33.31         3.83 o
   0  10   5       2601.39       2418.60        28.69 o
   1  10   5        425.27        470.92        11.07 o
   2  10   5        587.45        581.54        12.40 o
   3  10   5        241.59        231.84         8.02 o
   4  10   5        184.65        162.83         9.04 o
   5  10   5         20.46         20.60         5.88 o
   6  10   5         20.98         26.07         6.61 o
   7  10   5         35.44         20.18         9.10 o
   8  10   5        642.75        620.81        16.34 o
   9  10   5          1.17         -4.76         6.93 o
  10  10   5         69.14         78.61        10.26 o
  -9  11   5         56.31         46.70         8.48 o
  -8  11   5        108.38        100.32         9.91 o
  -7  11   5          1.34          8.94        11.32 o
  -6  11   5        604.95        569.75        41.33 o
  -5  11   5          3.40         -2.15         5.67 o
  -4  11   5       1094.10       1058.31        15.88 o
  -3  11   5          1.21          7.23         3.10 o
  -2  11   5        846.13        843.07        13.51 o
  -1  11   5        426.42        578.58        11.57 o
   0  11   5          1.21          1.74         4.34 o
   1  11   5         90.92        100.41         6.12 o
   2  11   5       1706.94       1610.76        24.98 o
   3  11   5         73.10         54.70         5.07 o
   4  11   5        216.06        187.22        10.07 o
   5  11   5         48.68         49.93         7.28 o
   6  11   5        937.58        986.93        24.00 o
   7  11   5        103.67        102.37         9.56 o
   8  11   5          0.04         -4.27        10.59 o
   9  11   5        114.82        127.80         9.34 o
  -9  12   5         60.28         93.82        28.53 o
  -8  12   5         70.86         79.98         9.74 o
  -7  12   5        358.67        341.93        28.53 o
  -6  12   5         32.02         31.92         6.93 o
  -5  12   5       1327.13       1353.38        29.38 o
  -4  12   5        527.79        502.31        10.28 o
  -3  12   5       1158.97       1057.05        14.14 o
  -2  12   5         58.27        100.61         5.40 o
  -1  12   5          0.24         -0.11         3.41 o
   0  12   5        465.11        470.47        11.73 o
   1  12   5        176.06        161.92         7.46 o
   2  12   5         22.28         28.86         4.89 o
   3  12   5        709.53        648.10        13.89 o
   4  12   5         13.66          5.31         5.18 o
   5  12   5       2187.39       2088.04        40.01 o
   6  12   5        298.19        288.51        13.22 o
   7  12   5        170.76        151.82        10.61 o
   8  12   5          7.56          8.75         5.85 o
   9  12   5         37.78         37.63         8.99 o
  -9  13   5        415.86        397.02        25.09 o
  -8  13   5         41.21         45.70        11.32 o
  -7  13   5        102.09        118.47        10.78 o
  -6  13   5         67.05         48.43         8.33 o
  -5  13   5         42.48         37.73         7.56 o
  -4  13   5       2446.43       2323.78        43.28 o
  -3  13   5        582.79        504.43         9.29 o
  -2  13   5         43.91          6.73         3.68 o
  -1  13   5       2242.81       2025.86        32.69 o
   0  13   5         21.00         19.77         4.85 o
   1  13   5        532.46        525.24        12.58 o
   2  13   5         29.82         68.21         6.06 o
   3  13   5          6.90          6.84         5.53 o
   4  13   5        527.14        463.25        15.48 o
   5  13   5        323.77        308.34        18.45 o
   6  13   5        307.97        281.67        13.22 o
   7  13   5        540.79        601.15        19.65 o
   8  13   5         29.78         50.42         9.69 o
  -8  14   5        242.67        276.72        18.69 o
  -7  14   5         67.55         62.41         9.37 o
  -6  14   5         20.44         40.13         8.13 o
  -5  14   5         50.91         42.59         7.91 o
  -4  14   5        210.02        249.78        12.04 o
  -3  14   5         12.82          1.08         3.72 o
  -2  14   5       1700.67       1775.30        24.02 o
  -1  14   5        293.03        288.65         9.71 o
   0  14   5       1568.63       1420.08        24.75 o
   1  14   5         67.86         81.25         6.65 o
   2  14   5        522.22        525.75        13.33 o
   3  14   5         12.44         16.53         6.26 o
   4  14   5        438.28        418.24        15.64 o
   5  14   5         20.48         -0.11         6.08 o
   6  14   5        513.88        490.60        20.42 o
   7  14   5         51.77         50.48         9.17 o
   8  14   5        168.85        164.53        12.67 o
  -8  15   5         12.80        -11.32        11.32 o
  -7  15   5         47.55         76.76        10.22 o
  -6  15   5        236.35        237.92        13.16 o
  -5  15   5         42.77         51.09         8.17 o
  -4  15   5       1059.27       1047.76        25.71 o
  -3  15   5        102.33        101.20         9.32 o
  -2  15   5        350.01        303.90        13.51 o
  -1  15   5        908.41        910.62        18.33 o
   0  15   5          0.63         -4.53         4.53 o
   1  15   5        178.10        185.07         8.84 o
   2  15   5        313.62        299.71        10.67 o
   3  15   5          0.73         -6.23         6.23 o
   4  15   5        499.68        471.75        16.52 o
   5  15   5        313.25        304.42        14.09 o
   6  15   5         86.24        117.14        10.85 o
   7  15   5          6.63          4.74         6.92 o
  -7  16   5         83.15        112.17        15.74 o
  -6  16   5        177.63        157.60        12.47 o
  -5  16   5        644.81        677.77        31.73 o
  -4  16   5         19.16         14.46         6.72 o
  -3  16   5        567.52        584.46        28.04 o
  -2  16   5         26.32          5.84         7.13 o
  -1  16   5        140.59        147.72         8.84 o
   0  16   5         50.94         68.56         6.98 o
   1  16   5         29.57          9.60         7.25 o
   2  16   5         43.65         61.85        13.78 o
   3  16   5        465.42        482.42        16.69 o
   4  16   5          0.02         -6.85         6.85 o
   5  16   5        652.07        625.71        27.30 o
   6  16   5         57.11         63.39         9.93 o
  -6  17   5         40.34         44.28        11.81 o
  -5  17   5         31.48         34.64         8.96 o
  -4  17   5         77.66         69.73        15.00 o
  -3  17   5        191.50        205.64        19.68 o
  -2  17   5          7.99         13.78        11.32 o
  -1  17   5        499.73        503.39        18.08 o
   0  17   5         44.38         35.79         6.49 o
   1  17   5        627.46        514.94        17.36 o
   2  17   5          0.73         -6.50         6.50 o
   3  17   5          1.40          0.77         7.28 o
   4  17   5         99.25         82.84        10.72 o
   5  17   5        145.98        135.86        14.51 o
  -5  18   5        318.24        384.72        23.12 o
  -4  18   5        147.57        104.79        17.71 o
  -3  18   5         66.01         65.92        14.76 o
  -2  18   5         84.55         72.81        14.76 o
  -1  18   5          3.98          1.97         8.00 o
   0  18   5        667.53        710.82        17.44 o
   1  18   5        197.37        236.94        15.25 o
   2  18   5        112.01        152.56        14.27 o
   3  18   5         17.67         23.49         8.61 o
   4  18   5          0.01         -3.94        10.33 o
  -2  19   5        182.40        199.25        21.15 o
  -1  19   5         34.05         34.06        10.26 o
   0  19   5         96.55        120.66        14.02 o
   1  19   5         60.00         76.09        22.14 o
   2  19   5         55.63         67.45        10.50 o
 -12   0   6        360.73        329.13        29.52 o
 -10   0   6         52.65         36.36         8.55 o
  -8   0   6          3.84         -6.18         6.18 o
  -6   0   6        102.68        120.05         9.32 o
  -4   0   6       6219.70       7027.74       148.57 o
  -2   0   6        986.36        954.41        26.07 o
   0   0   6       2190.28       2856.36        62.48 o
   2   0   6        993.95        828.47        22.14 o
   6   0   6        306.21        280.60         7.49 o
   8   0   6        107.10        205.15        16.23 o
  10   0   6        130.92        174.65        17.71 o
 -12   1   6         64.40         49.94        14.51 o
 -11   1   6        187.01        218.50        12.01 o
 -10   1   6         19.80         21.04         6.00 o
  -9   1   6         13.65         34.43         5.80 o
  -8   1   6       1171.79       1094.98        24.64 o
  -7   1   6        207.94        197.10         8.19 o
  -6   1   6        221.22        220.57         8.17 o
  -5   1   6        761.40        750.03        14.94 o
  -4   1   6        268.79        350.16        11.30 o
  -3   1   6        346.16        393.09        11.13 o
  -2   1   6      10997.31      11872.71       170.98 o
  -1   1   6       1811.04       1849.74        30.79 o
   0   1   6        154.07        129.38         4.73 o
   1   1   6        593.84        568.91         9.65 o
   2   1   6       1654.08       1798.91        23.33 o
   3   1   6         21.10         38.57         3.99 o
   4   1   6          1.71          2.34         2.45 o
   5   1   6        752.36        796.78        10.36 o
   6   1   6        243.06        277.92         6.91 o
   7   1   6         73.40         35.38         4.29 o
   8   1   6        699.33        700.55        19.30 o
   9   1   6         65.28         30.01        12.55 o
  10   1   6          1.14         -6.15         6.15 o
  11   1   6          2.02         -2.21         8.35 o
 -12   2   6          2.05         12.50        16.97 o
 -11   2   6         50.92         81.02         9.35 o
 -10   2   6          0.59          2.59         5.28 o
  -9   2   6       1311.42       1301.72        26.63 o
  -8   2   6         17.73         28.28         6.53 o
  -7   2   6        770.61        748.48        12.20 o
  -6   2   6         14.37          9.07         4.05 o
  -5   2   6         81.20         78.64         4.85 o
  -4   2   6        351.26        346.09         8.86 o
  -3   2   6       1490.40       1591.38        38.35 o
  -2   2   6       1848.57       2137.25        43.54 o
  -1   2   6       7283.96       7073.24       109.06 o
   0   2   6        819.76       1121.41        16.26 o
   1   2   6       1162.29       1100.98        19.82 o
   2   2   6          1.29         -1.52         2.07 o
   3   2   6       1525.51       1497.80        17.50 o
   4   2   6        737.06        757.11        12.45 o
   5   2   6        111.13        101.99         3.73 o
   6   2   6         52.89         64.52         5.08 o
   7   2   6       1633.40       1427.32        23.14 o
   8   2   6          4.12         30.67         8.36 o
   9   2   6        431.78        450.35        16.52 o
  10   2   6         21.36         21.69         9.59 o
  11   2   6         44.31         44.47        16.97 o
 -12   3   6          8.35         18.13        14.02 o
 -11   3   6        431.64        413.84        15.20 o
 -10   3   6        292.89        279.07        12.73 o
  -9   3   6         42.76         46.25         6.01 o
  -8   3   6       1065.84       1112.96        18.54 o
  -7   3   6        276.16        278.85         9.35 o
  -6   3   6         20.04         15.42         4.14 o
  -5   3   6       1213.93       1295.27        18.05 o
  -4   3   6         91.95         79.20         5.10 o
  -3   3   6       5097.51       5040.69        62.20 o
  -2   3   6        843.82        954.43        15.43 o
  -1   3   6       1558.58       1767.74        23.73 o
   0   3   6       1024.59        943.10        24.60 o
   1   3   6       1144.28       1095.52        24.10 o
   2   3   6        940.69       1093.69        16.15 o
   3   3   6       1624.09       1486.27        20.77 o
   4   3   6        141.73        167.90         5.87 o
   5   3   6       1510.72       1536.18        22.72 o
   6   3   6          3.45         14.10         3.86 o
   7   3   6        579.75        672.13        14.41 o
   8   3   6       1483.49       1385.49        23.62 o
   9   3   6        109.20        137.26        16.73 o
  10   3   6         26.87         18.14         8.13 o
  11   3   6        145.54        123.59        14.27 o
 -12   4   6        412.27        481.67        23.61 o
 -11   4   6         35.19         29.33         9.67 o
 -10   4   6        665.11        678.16        28.00 o
  -9   4   6        279.80        294.76        11.15 o
  -8   4   6        790.90        689.18        15.05 o
  -7   4   6         63.32         51.35         5.22 o
  -6   4   6       1854.17       1852.03        24.08 o
  -5   4   6        189.39        213.22         6.95 o
  -4   4   6       2435.50       2477.17        41.66 o
  -3   4   6        154.93        159.22         6.34 o
  -2   4   6       4059.03       4010.45        42.80 o
  -1   4   6         78.49         84.55         4.03 o
   0   4   6       1218.54       1156.96        17.59 o
   1   4   6         35.70         33.94         3.28 o
   2   4   6        822.51        803.14        21.16 o
   3   4   6         48.47         48.41         3.09 o
   4   4   6       2703.28       2441.64        32.75 o
   5   4   6         96.01        103.27         5.68 o
   6   4   6        821.62        734.13        17.71 o
   7   4   6        121.79        141.89         6.11 o
   8   4   6        773.19        680.44        15.55 o
   9   4   6         93.94         96.90        16.23 o
  10   4   6        218.61        210.73        13.16 o
  11   4   6         55.80         17.22        13.28 o
 -11   5   6          5.67         -8.27         8.27 o
 -10   5   6        426.71        492.45        18.70 o
  -9   5   6        392.90        373.72        15.76 o
  -8   5   6       1514.80       1414.21        20.91 o
  -7   5   6       1649.76       1654.72        35.79 o
  -6   5   6        315.70        268.56         7.84 o
  -5   5   6        346.47        309.71         9.18 o
  -4   5   6        282.16        282.87         7.31 o
  -3   5   6       3749.96       3832.25        46.70 o
  -2   5   6       3163.79       3234.28        31.69 o
  -1   5   6         59.38         63.41         3.15 o
   0   5   6       1540.62       1407.86        19.53 o
   1   5   6        269.60        394.39         8.49 o
   2   5   6        360.93        306.42         6.01 o
   3   5   6       4046.63       4229.23        52.62 o
   4   5   6        450.23        462.68        10.20 o
   5   5   6         11.04         26.80         4.26 o
   6   5   6         49.12         37.49         5.89 o
   7   5   6        611.14        578.90        13.15 o
   8   5   6        541.92        608.98        14.57 o
   9   5   6         73.36         90.31         9.34 o
  10   5   6         86.60        120.12        11.07 o
  11   5   6         25.95          9.84        14.76 o
 -11   6   6        327.38        288.42        34.68 o
 -10   6   6          9.69          7.15         8.62 o
  -9   6   6        831.25        796.04        22.60 o
  -8   6   6        119.76        127.58         6.82 o
  -7   6   6       1482.01       1512.74        39.85 o
  -6   6   6          0.15          0.45         3.98 o
  -5   6   6        392.27        410.32         7.82 o
  -4   6   6         18.19         28.72         3.27 o
  -3   6   6       1185.45       1318.46        17.50 o
  -2   6   6        295.41        327.39         6.31 o
  -1   6   6       2026.32       2006.11        25.74 o
   0   6   6         15.77         12.77         2.69 o
   1   6   6       2883.51       2816.22        31.59 o
   2   6   6        356.00        408.49         7.18 o
   3   6   6        496.17        526.44        10.57 o
   4   6   6          0.14          3.12         3.16 o
   5   6   6        187.14        198.84         7.48 o
   6   6   6        134.14        179.92         8.09 o
   7   6   6        814.01        873.46        17.04 o
   8   6   6          5.45          2.52         4.65 o
   9   6   6        137.30        122.46         8.29 o
  10   6   6         44.66         29.98        10.09 o
 -11   7   6        132.50        168.25        18.20 o
 -10   7   6        166.77        206.63        18.69 o
  -9   7   6         15.61          4.92         9.84 o
  -8   7   6         15.01         15.72         6.43 o
  -7   7   6        753.02        813.06        16.43 o
  -6   7   6        789.31        704.17        22.65 o
  -5   7   6       4729.79       4679.01        51.36 o
  -4   7   6        456.62        381.46        20.24 o
  -3   7   6        966.90        953.58        12.38 o
  -2   7   6       1335.64       1271.39        17.23 o
  -1   7   6       1082.95       1116.43        15.35 o
   0   7   6       1807.32       1731.31        21.26 o
   1   7   6         14.77         26.63         3.12 o
   2   7   6       1088.40       1083.54        17.61 o
   3   7   6        663.17        629.95        15.83 o
   4   7   6        454.02        407.56        12.69 o
   5   7   6       1239.13       1115.48        23.48 o
   6   7   6         37.63         31.79         5.88 o
   7   7   6        352.24        393.44        24.11 o
   8   7   6         68.37         84.33         6.91 o
   9   7   6          2.27          7.31         6.89 o
  10   7   6         48.61         60.07         8.74 o
 -10   8   6         18.49         27.55        10.82 o
  -9   8   6         31.07         48.37         8.52 o
  -8   8   6        694.97        703.38        19.98 o
  -7   8   6         61.67         49.75         6.03 o
  -6   8   6       1087.27       1161.16        20.53 o
  -5   8   6          9.47         12.26         4.81 o
  -4   8   6       3497.94       3472.34        46.20 o
  -3   8   6          1.74          0.27         2.71 o
  -2   8   6       1796.51       1751.19        20.19 o
  -1   8   6        167.27        212.00         6.13 o
   0   8   6       1145.37       1346.11        17.74 o
   1   8   6        208.85        243.83         6.26 o
   2   8   6        252.89        248.91         7.85 o
   3   8   6         39.09         27.89         5.32 o
   4   8   6       1690.93       1626.37        32.96 o
   5   8   6          1.21          7.29         4.83 o
   6   8   6        655.70        706.48        18.44 o
   7   8   6        166.57        143.92         9.56 o
   8   8   6          0.96          1.20         4.56 o
   9   8   6         45.55         28.46        18.20 o
  10   8   6          0.82          3.72        11.81 o
 -10   9   6        125.83        139.72        16.73 o
  -9   9   6        237.57        192.80        12.55 o
  -8   9   6        418.24        443.07        15.99 o
  -7   9   6         32.34         30.84         6.78 o
  -6   9   6        195.91        196.47         9.35 o
  -5   9   6        349.10        302.16         9.62 o
  -4   9   6        420.21        416.36        10.46 o
  -3   9   6       1174.35       1177.22        14.86 o
  -2   9   6        122.42        106.93         4.66 o
  -1   9   6         28.65         27.14         3.80 o
   0   9   6       2865.95       2985.69        34.24 o
   1   9   6         54.63         84.81         5.55 o
   2   9   6        614.66        594.31        12.49 o
   3   9   6         43.54         61.61         5.14 o
   4   9   6         74.15         75.03         6.93 o
   5   9   6        684.10        690.55        18.09 o
   6   9   6        586.94        542.47        16.35 o
   7   9   6        439.79        444.50        15.13 o
   8   9   6          2.56          1.13         5.60 o
   9   9   6         32.79         13.31         7.28 o
  10   9   6        249.07        284.36        19.68 o
 -10  10   6          7.89          6.89        10.82 o
  -9  10   6        908.84       1007.40        66.66 o
  -8  10   6          0.84         -3.63         6.78 o
  -7  10   6        238.10        237.39        12.35 o
  -6  10   6         16.75         15.59         6.58 o
  -5  10   6         28.23         10.63         4.89 o
  -4  10   6        189.94        136.59         5.97 o
  -3  10   6        169.28        154.80         5.36 o
  -2  10   6         18.04          8.81         3.86 o
  -1  10   6        486.14        502.74         9.86 o
   0  10   6         28.14         42.85         3.95 o
   1  10   6       1949.43       2005.70        34.54 o
   2  10   6        463.49        485.43        11.64 o
   3  10   6         35.62         28.96         4.56 o
   4  10   6        421.69        438.78        14.43 o
   5  10   6         53.85         40.21         6.72 o
   6  10   6        467.47        430.33        15.99 o
   7  10   6         85.62        113.02         9.74 o
   8  10   6        264.80        289.39        11.08 o
   9  10   6        305.53        326.57        14.95 o
  -9  11   6          2.48         -6.89        10.82 o
  -8  11   6         31.48          2.25        10.09 o
  -7  11   6        255.56        282.59        13.39 o
  -6  11   6          4.18         12.30         6.26 o
  -5  11   6       1322.15       1319.76        22.76 o
  -4  11   6         64.53         50.42         4.82 o
  -3  11   6        545.29        572.53         9.69 o
  -2  11   6        125.70        144.99         6.14 o
  -1  11   6        787.11        847.12        19.88 o
   0  11   6        289.53        241.86         8.51 o
   1  11   6         88.95         99.61         6.53 o
   2  11   6         33.46         50.72         5.34 o
   3  11   6        482.80        476.82        11.79 o
   4  11   6          9.18         -5.06         5.53 o
   5  11   6        345.68        317.34        12.86 o
   6  11   6          5.39         21.03         6.58 o
   7  11   6        641.09        585.67        27.06 o
   8  11   6          9.09         -8.12         8.12 o
   9  11   6         15.10         14.63         6.78 o
  -9  12   6         43.30         59.02        10.22 o
  -8  12   6        114.15        131.12        11.07 o
  -7  12   6        109.09        104.99        10.42 o
  -6  12   6       1143.64       1123.02        26.79 o
  -5  12   6          2.98          2.13         5.73 o
  -4  12   6        801.89        763.57        13.42 o
  -3  12   6        201.42        164.88         5.67 o
  -2  12   6        986.55        860.21        16.69 o
  -1  12   6         60.65         36.89         5.10 o
   0  12   6         22.59         33.52         5.12 o
   1  12   6        437.76        446.84        15.51 o
   2  12   6         27.24         21.28         4.63 o
   3  12   6          8.53         13.03         5.38 o
   4  12   6        631.13        607.44        17.73 o
   5  12   6         37.98         25.00         6.93 o
   6  12   6       1194.45       1203.62        28.18 o
   7  12   6        326.31        326.01        14.60 o
   8  12   6         66.59         77.22         9.87 o
   9  12   6         41.55         52.64        14.76 o
  -9  13   6         18.46         18.20        13.78 o
  -8  13   6        372.90        404.83        17.04 o
  -7  13   6         56.85         74.33         9.37 o
  -6  13   6        185.73        183.16        12.05 o
  -5  13   6        207.88        203.62        11.69 o
  -4  13   6        200.13        134.48         6.39 o
  -3  13   6        849.87        857.46        12.89 o
  -2  13   6        518.63        538.14        11.09 o
  -1  13   6         48.38         81.02         6.41 o
   0  13   6       2150.27       2301.91        34.27 o
   1  13   6        139.15        137.29         7.66 o
   2  13   6        362.36        331.78        10.48 o
   3  13   6          6.25         -4.67         9.10 o
   4  13   6        172.26        149.60         9.93 o
   5  13   6        604.70        571.98        18.24 o
   6  13   6        339.85        317.95        14.60 o
   7  13   6         57.53         53.14        19.92 o
   8  13   6        373.31        394.71        21.15 o
  -8  14   6          2.20         16.53         9.35 o
  -7  14   6        314.12        343.53        15.64 o
  -6  14   6         99.18        122.49        10.61 o
  -5  14   6        165.98        123.03        10.07 o
  -4  14   6          4.18          2.78         6.10 o
  -3  14   6        895.95        862.25        20.33 o
  -2  14   6         19.09         27.29         5.30 o
  -1  14   6       1238.36       1067.26        20.14 o
   0  14   6        103.50        100.97        11.45 o
   1  14   6       1649.04       1585.80        26.41 o
   2  14   6          0.77         -4.14         4.14 o
   3  14   6        150.10        183.54        10.78 o
   4  14   6         37.26         49.03        14.02 o
   5  14   6        165.16        165.70        11.81 o
   6  14   6         10.12         14.69         6.92 o
   7  14   6        229.46        263.22        18.45 o
  -7  15   6         87.50        108.87        11.27 o
  -6  15   6        192.28        188.82        12.52 o
  -5  15   6        415.52        398.28        26.32 o
  -4  15   6         53.46         15.64         6.55 o
  -3  15   6        522.47        583.74        21.89 o
  -2  15   6        295.72        268.85        10.24 o
  -1  15   6        124.43        159.77         8.77 o
   0  15   6        933.49        999.67        19.87 o
   1  15   6         19.45          6.80         5.24 o
   2  15   6         26.05         22.61         6.78 o
   3  15   6        208.02        192.58        11.81 o
   4  15   6          0.14         -6.37         6.37 o
   5  15   6        457.20        447.79        17.20 o
   6  15   6         93.48        101.20        12.79 o
  -7  16   6         28.91         51.16        12.30 o
  -6  16   6        278.25        304.76        15.34 o
  -5  16   6        109.17        152.49        16.48 o
  -4  16   6        648.94        672.67        20.79 o
  -3  16   6          0.28          3.44        10.82 o
  -2  16   6        369.02        360.91        15.31 o
  -1  16   6        207.05        201.85         9.67 o
   0  16   6          4.04         -1.67         5.47 o
   1  16   6         18.17         20.01         5.92 o
   2  16   6          2.95         -6.15         6.15 o
   3  16   6         67.74         64.50         9.17 o
   4  16   6        288.94        297.85        14.60 o
   5  16   6         44.54         68.96         9.39 o
  -6  17   6        181.66        197.28        18.20 o
  -5  17   6         81.14         78.27        10.37 o
  -4  17   6         71.90         79.21        16.23 o
  -3  17   6         33.47         26.07        13.28 o
  -2  17   6        671.75        636.60        30.01 o
  -1  17   6         17.98         34.45         6.86 o
   0  17   6        360.01        309.27        11.80 o
   1  17   6          3.71         -2.25         5.86 o
   2  17   6        194.94        248.16        18.94 o
   3  17   6         29.23         21.48        15.74 o
   4  17   6          0.31         -7.42         7.42 o
  -3  18   6         97.72        130.86        18.20 o
  -2  18   6        101.27        106.26        16.73 o
  -1  18   6        426.66        409.90        18.94 o
   0  18   6          3.70          4.90         9.98 o
   1  18   6        152.23        137.47        18.69 o
   2  18   6         66.79         93.16        10.85 o
   3  18   6        166.48        207.61        17.71 o
  -1  19   6        129.29        153.28        13.22 o
   0  19   6          4.11         -3.42         8.68 o
   1  19   6          0.51         -7.16        15.00 o
 -11   0   7        620.23        658.78        41.08 o
  -9   0   7        186.11        173.04        12.17 o
  -7   0   7         11.69         18.20         9.84 o
  -5   0   7        451.68        450.15        19.19 o
  -3   0   7       7196.48       7804.55       163.82 o
  -1   0   7        889.37        819.12        24.11 o
   1   0   7        173.41         79.45         5.22 o
   3   0   7        294.93        392.10        14.27 o
   7   0   7         66.71         47.72         8.86 o
   9   0   7         65.21         30.50        10.82 o
  11   0   7         13.16          0.49        12.79 o
 -12   1   7         98.55        132.47        13.01 o
 -11   1   7         81.11        121.98         8.68 o
 -10   1   7        162.29        158.10         8.98 o
  -9   1   7        177.67        197.43         9.11 o
  -8   1   7          0.32          0.33         4.98 o
  -7   1   7        921.70        845.55        17.74 o
  -6   1   7          2.47          2.08         6.08 o
  -5   1   7        186.63        223.61        10.78 o
  -4   1   7        850.07        820.55        18.96 o
  -3   1   7        139.81        179.35         8.87 o
  -2   1   7       3405.92       3353.24        82.16 o
  -1   1   7       4247.52       4256.43        65.23 o
   0   1   7        541.06        552.95        10.31 o
   1   1   7       3762.27       3625.76        44.44 o
   2   1   7          6.28         57.03         3.67 o
   3   1   7        486.70        489.77         9.14 o
   4   1   7        369.62        300.08         8.69 o
   5   1   7         22.18         22.99         2.99 o
   6   1   7        106.23        123.80         6.45 o
   7   1   7        347.89        330.07        12.35 o
   8   1   7        142.56        154.67        10.26 o
   9   1   7        132.19        120.89        10.61 o
  10   1   7          8.38         16.97         8.35 o
  11   1   7         35.54         22.63        13.28 o
 -12   2   7         42.20         49.14        13.04 o
 -11   2   7         65.87         65.51        10.13 o
 -10   2   7        194.39        208.06         9.64 o
  -9   2   7          8.28         13.52         6.19 o
  -8   2   7       1925.24       1666.86        27.91 o
  -7   2   7         43.29         15.33         5.82 o
  -6   2   7        787.47        842.54        20.35 o
  -5   2   7          0.64         -3.68         5.73 o
  -4   2   7         22.23         25.45         7.13 o
  -3   2   7       1002.84        963.80        20.18 o
  -2   2   7        845.34        830.63        17.56 o
  -1   2   7       1230.86       1348.66        24.52 o
   0   2   7       5968.36       6196.98        73.33 o
   1   2   7        293.92        218.51         6.24 o
   2   2   7       1971.95       1957.24        32.33 o
   3   2   7        343.91        281.65         5.87 o
   4   2   7        684.96        652.35         9.82 o
   5   2   7        324.75        332.35         8.51 o
   6   2   7         17.99         34.78         4.24 o
   7   2   7        142.40        123.87         6.67 o
   8   2   7       1138.06       1198.42        27.31 o
   9   2   7        108.95        133.42        10.61 o
  10   2   7        160.16        164.94        12.69 o
  11   2   7          0.00         -2.46        12.30 o
 -11   3   7         83.03        121.43        12.65 o
 -10   3   7        326.33        344.05        12.74 o
  -9   3   7        162.92        180.83         9.78 o
  -8   3   7         30.61         14.57         5.88 o
  -7   3   7        380.47        356.04         9.39 o
  -6   3   7         61.38         44.41         4.84 o
  -5   3   7        201.25        146.41         7.30 o
  -4   3   7       3826.30       3815.33        49.41 o
  -3   3   7         20.63         27.87         7.26 o
  -2   3   7       4614.58       4582.61        70.44 o
  -1   3   7       3157.34       2829.69        37.82 o
   0   3   7        656.07        629.63        11.44 o
   1   3   7       1590.39       1385.31        24.51 o
   2   3   7        612.88        715.64        12.37 o
   3   3   7        473.94        430.33         9.02 o
   4   3   7        218.79        263.28         9.39 o
   5   3   7        130.34        148.44         6.25 o
   6   3   7        928.99        897.89        16.18 o
   7   3   7         41.25         55.65         5.58 o
   8   3   7        124.03        105.68        13.04 o
   9   3   7        769.82        700.44        21.04 o
  10   3   7         70.95         37.53        25.58 o
  11   3   7         21.21          3.44        12.79 o
 -11   4   7        355.56        345.99        17.26 o
 -10   4   7          8.43          1.59         8.51 o
  -9   4   7        427.74        461.18        13.80 o
  -8   4   7        221.49        265.53         8.92 o
  -7   4   7        254.42        253.11         8.17 o
  -6   4   7         59.83         99.58         6.05 o
  -5   4   7       2461.69       2400.85        33.97 o
  -4   4   7        147.30        184.41         7.74 o
  -3   4   7       3689.80       3712.58        48.09 o
  -2   4   7        201.39        152.35         6.53 o
  -1   4   7       2363.89       2258.59        30.07 o
   0   4   7         18.66         10.65         3.91 o
   1   4   7        285.43        338.29         8.12 o
   2   4   7         20.23         27.27         3.66 o
   3   4   7        698.35        647.70        15.31 o
   4   4   7          0.07          2.46         3.18 o
   5   4   7       1643.13       1636.69        24.56 o
   6   4   7        173.00        204.89         7.57 o
   7   4   7        887.89        863.27        18.06 o
   8   4   7        159.49        123.32         8.43 o
   9   4   7        156.24        172.54        18.20 o
  10   4   7        188.33        181.86        16.48 o
 -11   5   7         76.25         79.85        12.12 o
 -10   5   7         43.50         52.41         9.57 o
  -9   5   7       1178.49       1115.70        22.19 o
  -8   5   7        425.00        416.37        10.83 o
  -7   5   7       1685.73       1551.71        22.06 o
  -6   5   7       1799.24       1820.34        24.34 o
  -5   5   7        210.22        171.53         7.57 o
  -4   5   7       1488.72       1375.42        21.96 o
  -3   5   7        147.11        184.01         7.26 o
  -2   5   7       1191.29       1105.97        13.62 o
  -1   5   7        583.95        616.74         9.19 o
   0   5   7       1302.97       1290.37        19.58 o
   1   5   7       1802.44       1969.44        27.25 o
   2   5   7          2.56         14.69         3.45 o
   3   5   7        331.41        353.43         9.00 o
   4   5   7       1536.40       1644.06        24.21 o
   5   5   7          9.03         -2.29         3.50 o
   6   5   7        218.43        214.57         7.94 o
   7   5   7        298.59        341.21        11.31 o
   8   5   7          4.74          0.24         4.81 o
   9   5   7        376.52        426.11        16.87 o
  10   5   7        124.28         86.89        10.95 o
 -11   6   7          9.74         51.66        13.78 o
 -10   6   7        275.76        286.32        19.68 o
  -9   6   7          2.92         -3.44         9.84 o
  -8   6   7       1397.69       1481.77        31.77 o
  -7   6   7          1.94         -4.10         4.10 o
  -5   6   7        368.80        343.65        12.69 o
  -4   6   7         32.38         36.46         4.06 o
  -3   6   7        514.84        433.45         9.01 o
  -2   6   7       2692.81       2662.18        27.43 o
  -1   6   7          0.09          3.08         2.67 o
   0   6   7       2822.41       2629.16        30.49 o
   1   6   7        383.14        437.28         9.60 o
   2   6   7       6235.69       5881.52       216.71 o
   3   6   7        926.25        957.56        20.70 o
   4   6   7          6.69         13.76         5.04 o
   5   6   7          4.92         12.91         4.83 o
   6   6   7        138.95        130.88         8.35 o
   7   6   7        129.59        133.99        10.58 o
   8   6   7        192.19        174.46        10.77 o
   9   6   7         31.36         37.38         7.82 o
  10   6   7         32.49         38.37        12.79 o
 -10   7   7        324.54        318.79        21.65 o
  -9   7   7        176.69        156.45        15.74 o
  -8   7   7         21.07          9.68         5.76 o
  -7   7   7        148.79        136.06         8.13 o
  -6   7   7       1094.82       1179.04        20.91 o
  -5   7   7       2540.73       2394.22        34.65 o
  -4   7   7       3193.30       3241.88        54.39 o
  -3   7   7       1554.67       1540.84        20.52 o
  -2   7   7       1032.99       1146.01        14.41 o
  -1   7   7       1072.64       1111.01        18.17 o
   0   7   7       1073.33       1097.88        15.53 o
   1   7   7       2269.60       2340.59        27.64 o
   2   7   7        672.07        668.38        16.70 o
   3   7   7         53.24         72.38         6.61 o
   4   7   7        160.86        163.33         9.04 o
   5   7   7         72.49         86.84         7.47 o
   6   7   7        315.61        275.54        11.48 o
   7   7   7         20.01         41.05         6.78 o
   8   7   7        227.12        193.84         9.17 o
   9   7   7         35.49         45.89         8.35 o
 -10   8   7          0.04        -10.82        10.82 o
  -9   8   7        131.18        147.71        11.46 o
  -8   8   7         13.89         -0.81         6.78 o
  -7   8   7        210.45        188.45         9.27 o
  -6   8   7        219.21        215.26         9.10 o
  -5   8   7        288.09        305.87         9.73 o
  -4   8   7        312.30        341.35         8.40 o
  -3   8   7       5861.53       5083.80        49.00 o
  -2   8   7        155.46        124.23         5.02 o
  -1   8   7        531.94        457.48         9.21 o
   0   8   7          0.21          0.55         3.12 o
   1   8   7        620.84        588.28        12.49 o
   2   8   7        137.99        181.44         9.59 o
   3   8   7        858.76        774.81        18.61 o
   4   8   7          0.06          2.53        12.79 o
   5   8   7        508.10        561.65        15.99 o
   6   8   7          7.26          9.10         5.91 o
   7   8   7        660.07        668.27        18.79 o
   8   8   7         24.37         40.08         7.82 o
   9   8   7         25.77         17.28        19.43 o
 -10   9   7         81.01        110.69        16.23 o
  -9   9   7         19.41          8.11         7.13 o
  -8   9   7         13.67          1.32         6.43 o
  -7   9   7       1031.37        926.15        24.11 o
  -6   9   7          1.84          5.20         4.71 o
  -5   9   7        208.96        244.52         9.22 o
  -4   9   7        212.73        231.47         7.25 o
  -3   9   7         53.89         46.45         4.01 o
  -2   9   7        823.87        954.89        13.68 o
  -1   9   7       1173.05       1128.94        16.39 o
   0   9   7        294.02        389.96         9.23 o
   1   9   7       1202.34       1195.00        20.07 o
   2   9   7         13.63          5.95         3.67 o
   3   9   7        503.69        462.79        14.26 o
   4   9   7         54.79         66.19         6.96 o
   5   9   7        436.79        404.84        13.74 o
   6   9   7        328.01        256.51        12.00 o
   7   9   7        101.12         91.67        21.89 o
   8   9   7        251.55        229.60        12.18 o
   9   9   7         27.18         31.05         7.82 o
  -9  10   7          0.47         -8.36         8.36 o
  -8  10   7        622.90        661.25        23.61 o
  -7  10   7        167.09        166.25        11.30 o
  -6  10   7        607.37        646.95        16.70 o
  -5  10   7        950.11        977.29        18.73 o
  -4  10   7        133.59        157.98         6.37 o
  -3  10   7        285.93        367.04         7.92 o
  -2  10   7        969.48       1039.22        14.09 o
  -1  10   7          0.32          5.29         3.29 o
   0  10   7       1105.70        989.20        17.89 o
   1  10   7        136.16        102.32         6.39 o
   2  10   7       1032.60        895.38        16.83 o
   3  10   7         30.24         25.52         5.53 o
   4  10   7        181.62        218.25        10.95 o
   5  10   7        205.31        192.91        10.57 o
   6  10   7         45.45         42.71         7.63 o
   7  10   7        254.30        250.66        12.52 o
   8  10   7        133.01        149.65        10.78 o
   9  10   7        219.64        217.43        17.71 o
  -9  11   7        531.41        573.87        20.00 o
  -8  11   7          6.44         15.54         7.42 o
  -7  11   7         47.63         46.73        12.79 o
  -6  11   7        244.49        239.49        12.67 o
  -5  11   7         22.41         35.59         6.03 o
  -4  11   7       1167.68       1062.86        19.67 o
  -3  11   7        202.02        130.91         5.62 o
  -2  11   7        760.52        694.74        11.08 o
  -1  11   7         88.78        139.40         6.17 o
   0  11   7        276.86        206.31         8.32 o
   1  11   7        303.02        388.79        10.79 o
   2  11   7         63.79         78.09         6.24 o
   3  11   7         15.47         21.34         6.31 o
   4  11   7        484.15        477.15        15.48 o
   5  11   7         29.87         16.69         6.89 o
   6  11   7        305.31        303.99        13.39 o
   7  11   7         79.20         71.92         8.87 o
   8  11   7        136.35        187.17        12.32 o
  -9  12   7        241.43        252.38        20.66 o
  -8  12   7          0.27          3.03         7.82 o
  -7  12   7        288.14        308.80        14.60 o
  -6  12   7        335.71        331.17        14.41 o
  -5  12   7        905.01        942.90        19.07 o
  -4  12   7         15.83          0.50         4.69 o
  -3  12   7        515.48        583.66        10.61 o
  -2  12   7          0.10          1.89         4.31 o
  -1  12   7       1933.66       1723.39        27.36 o
   0  12   7        247.54        259.45         9.46 o
   1  12   7         37.50         72.76         7.76 o
   2  12   7        145.97        156.46         7.75 o
   3  12   7        206.54        168.27        10.22 o
   4  12   7         37.70         15.92         6.43 o
   5  12   7        651.93        640.29        19.30 o
   6  12   7          9.27          8.44         9.10 o
   7  12   7        301.44        252.27        13.22 o
   8  12   7        127.51        125.65        11.65 o
  -8  13   7         57.14         71.78        12.30 o
  -7  13   7        415.96        436.54        17.38 o
  -6  13   7        114.17        131.58        10.92 o
  -5  13   7        203.20        211.65        11.97 o
  -4  13   7        105.18        103.04         6.25 o
  -3  13   7          1.74         12.85         3.62 o
  -2  13   7       1052.67        951.10        23.12 o
  -1  13   7       1356.91       1259.28        22.43 o
   0  13   7        141.01        153.74         8.12 o
   1  13   7       1424.43       1287.29        31.96 o
   2  13   7        119.83        136.12         7.74 o
   3  13   7        311.13        326.15        13.55 o
   4  13   7        143.21        153.76        15.99 o
   5  13   7         16.14         27.99         7.47 o
   6  13   7         94.50         99.10        10.26 o
   7  13   7         83.32         98.45        13.53 o
   8  13   7         35.38         11.32        12.79 o
  -8  14   7        298.96        323.71        24.11 o
  -7  14   7         16.52         35.64         9.35 o
  -6  14   7        612.84        658.85        21.03 o
  -5  14   7         55.10         32.71        12.30 o
  -4  14   7        121.01        153.22        10.28 o
  -3  14   7          5.84         -2.77         3.59 o
  -2  14   7        996.36        884.30        22.89 o
  -1  14   7         24.22          9.82         6.03 o
   0  14   7       1710.86       1634.53        27.45 o
   1  14   7         18.28         17.00         5.55 o
   2  14   7        854.77        858.17        21.99 o
   3  14   7          1.37         -3.71         5.67 o
   4  14   7        126.17        124.31        18.45 o
   5  14   7         10.77         19.43         6.96 o
   6  14   7         62.33         84.35         9.91 o
   7  14   7          4.18        -10.82        10.82 o
  -7  15   7         36.84         34.81         9.02 o
  -6  15   7        109.01        116.52        11.21 o
  -5  15   7        298.41        251.17        13.58 o
  -4  15   7        359.79        412.06        16.04 o
  -3  15   7         43.44         58.33         6.39 o
  -2  15   7        883.88        869.98        37.39 o
  -1  15   7        658.63        696.39        16.52 o
   0  15   7         28.50         28.58         6.97 o
   1  15   7        125.98        144.06         8.69 o
   2  15   7         10.13          7.38         6.26 o
   3  15   7        268.41        270.59        13.16 o
   4  15   7        239.18        221.62        12.47 o
   5  15   7          0.10          0.54         7.56 o
   6  15   7         86.03        109.22        16.73 o
  -6  16   7        127.65        136.77        16.23 o
  -5  16   7        291.85        327.78        17.22 o
  -4  16   7          6.79          0.49        11.81 o
  -3  16   7        419.55        476.22        26.57 o
  -2  16   7          9.72         13.59         8.17 o
  -1  16   7        533.11        561.65        18.63 o
   0  16   7        262.97        258.63        19.75 o
   1  16   7         17.59          8.07         6.45 o
   2  16   7         82.90         72.40        16.23 o
   3  16   7         44.03         55.12         8.70 o
   4  16   7         13.15          4.16         7.56 o
  -5  17   7        328.69        495.41        25.58 o
  -4  17   7         75.60         96.92        16.73 o
  -3  17   7          3.88         11.81        10.82 o
  -2  17   7         80.13         59.04        15.25 o
  -1  17   7        726.05        761.59        18.25 o
   0  17   7         36.23         45.06        10.27 o
   1  17   7        350.22        350.89        16.09 o
   2  17   7         22.99         30.32         8.39 o
   3  17   7          7.37          6.26         7.82 o
  -2  18   7         54.68         45.75        14.27 o
  -1  18   7         85.56         99.49        11.81 o
   0  18   7        577.92        565.59        16.17 o
   1  18   7         10.85          7.87         7.98 o
   2  18   7        112.65        117.09        15.25 o
 -10   0   8        508.99        561.33        26.57 o
  -8   0   8        260.43        257.30        18.20 o
  -6   0   8         17.86         18.69        10.33 o
  -4   0   8       1629.32       1589.05        43.29 o
  -2   0   8       4053.60       4060.69        90.52 o
   0   0   8        291.16        180.55        11.32 o
   2   0   8        374.65        373.93        10.42 o
   4   0   8         45.79         43.16         4.87 o
   6   0   8        721.48        562.81        20.17 o
   8   0   8        116.86        108.23        13.78 o
  10   0   8          7.13        -10.33        10.33 o
 -11   1   8         57.06         49.40         8.26 o
 -10   1   8        225.80        227.27        11.18 o
  -9   1   8        857.29        793.94        21.91 o
  -8   1   8        364.48        406.75        15.13 o
  -7   1   8         65.45         86.33         8.87 o
  -6   1   8        231.33        204.13        10.92 o
  -5   1   8        149.06        151.40         9.67 o
  -4   1   8       1513.07       1532.51        29.57 o
  -3   1   8       1073.17       1079.89        22.44 o
  -2   1   8         22.60         28.24         5.38 o
  -1   1   8        170.36        199.84         8.70 o
   0   1   8       4097.80       4298.16        80.44 o
   1   1   8         23.80         10.33         3.12 o
   2   1   8       3510.23       3593.02        38.04 o
   3   1   8          4.13          4.75         5.37 o
   4   1   8         14.40          2.72         2.51 o
   5   1   8         52.99        113.15         5.30 o
   6   1   8          6.99          2.38         3.45 o
   7   1   8        317.30        327.01        12.87 o
   8   1   8         47.87         69.58         8.52 o
   9   1   8          5.45          8.27         7.13 o
  10   1   8        101.28        146.49        12.00 o
 -11   2   8         44.11         31.56         8.00 o
 -10   2   8         29.14         31.12         7.47 o
  -9   2   8       1070.51       1055.50        22.16 o
  -8   2   8         99.74         78.39        22.38 o
  -7   2   8        899.95       1007.80        24.00 o
  -6   2   8        233.33        220.37        11.65 o
  -5   2   8        330.47        356.33        27.06 o
  -4   2   8        125.28        132.54         9.21 o
  -3   2   8         13.83          4.38         5.66 o
  -2   2   8       1834.61       1865.64        43.79 o
  -1   2   8         16.72         15.05         5.41 o
   0   2   8          6.13         10.32         3.50 o
   1   2   8       8458.91       8667.55       101.13 o
   2   2   8        115.32         94.28         7.63 o
   3   2   8       2484.84       2278.50        26.06 o
   4   2   8         45.45         23.61         4.69 o
   5   2   8         67.51         57.98         5.91 o
   6   2   8         30.28         55.07         5.01 o
   7   2   8        119.09        124.25         9.04 o
   8   2   8          3.85          4.76        11.81 o
   9   2   8        278.40        269.38        13.91 o
  10   2   8         25.81         16.65         8.04 o
 -11   3   8        184.24        236.72        20.42 o
 -10   3   8        171.18        179.17        10.58 o
  -9   3   8        451.79        475.19        14.50 o
  -8   3   8        886.60        928.76        22.74 o
  -7   3   8          4.46          5.17         5.91 o
  -6   3   8        100.34         85.03         8.52 o
  -5   3   8        779.96        820.60        20.00 o
  -4   3   8        124.71        152.00         9.56 o
  -3   3   8       2099.61       2100.91        37.22 o
  -2   3   8        263.13        256.56        10.09 o
  -1   3   8       1539.21       1421.51        21.17 o
   0   3   8         13.13         28.23         3.87 o
   1   3   8        889.43        939.74        15.30 o
   2   3   8       3890.57       4158.36        52.34 o
   3   3   8         20.07         33.04         3.96 o
   4   3   8          4.12         13.72         4.69 o
   5   3   8        392.88        353.51        10.14 o
   6   3   8        270.22        237.43         8.13 o
   7   3   8       1140.79       1124.07        24.67 o
   8   3   8        268.87        284.04        14.02 o
   9   3   8          1.49          1.45         8.12 o
  10   3   8        145.85        195.13        13.55 o
 -11   4   8          0.33        -12.05        20.42 o
 -10   4   8        913.69        912.44        20.75 o
  -9   4   8         82.09        101.59         8.81 o
  -8   4   8        219.63        213.75         8.51 o
  -7   4   8        198.71        197.01        10.02 o
  -6   4   8        233.79        249.70         9.35 o
  -5   4   8         73.98         73.38         6.21 o
  -4   4   8       3056.81       3100.08        42.12 o
  -3   4   8          6.78         14.10         4.26 o
  -2   4   8       1156.94       1203.89        24.00 o
  -1   4   8          4.78         10.28         3.45 o
   0   4   8       1879.28       1850.78        26.01 o
   1   4   8         99.51        112.04         5.57 o
   2   4   8        853.35        801.68        14.66 o
   3   4   8          5.37         23.50         4.87 o
   4   4   8        150.57        158.98         6.49 o
   5   4   8         34.14         25.06         4.16 o
   6   4   8       1855.45       1825.02        27.65 o
   7   4   8         31.15         55.10         5.85 o
   8   4   8        306.01        277.20        12.69 o
   9   4   8         10.05          5.96         7.07 o
  10   4   8          0.70         -8.61        14.02 o
 -11   5   8        135.21        173.17        18.69 o
 -10   5   8        261.96        329.13        22.14 o
  -9   5   8         53.11         57.87         8.82 o
  -8   5   8       1191.61       1175.29        19.20 o
  -7   5   8         60.60         42.78         5.85 o
  -6   5   8        998.25       1035.21        19.40 o
  -5   5   8        109.04         88.02         6.52 o
  -4   5   8        279.58        288.56         9.54 o
  -3   5   8       3626.98       3310.07        49.49 o
  -2   5   8          7.72          3.74         3.50 o
  -1   5   8        332.90        379.32         8.24 o
   0   5   8       2164.44       2345.26        33.52 o
   1   5   8        935.50       1024.44        17.01 o
   2   5   8       2359.68       2209.95        38.44 o
   3   5   8        225.97        181.38         9.10 o
   4   5   8        888.61        818.20        19.13 o
   5   5   8        414.83        433.72        10.68 o
   6   5   8         53.49         32.02         4.73 o
   7   5   8        214.04        192.33         8.13 o
   8   5   8         26.60         48.77         8.12 o
   9   5   8          4.09         -3.44         8.36 o
 -10   6   8          0.12          1.97        10.33 o
  -9   6   8        641.75        638.08        29.03 o
  -8   6   8        195.73        187.93         9.16 o
  -7   6   8       1430.21       1366.87        34.05 o
  -6   6   8        964.51        950.12        18.35 o
  -5   6   8       1973.00       2049.86        26.33 o
  -4   6   8       2332.89       2466.38        39.10 o
  -3   6   8         31.32         31.75         4.10 o
  -2   6   8        299.56        234.38         6.27 o
  -1   6   8       2024.81       2057.79        22.51 o
   0   6   8        246.40        208.86         7.28 o
   1   6   8       2689.54       2680.66        59.62 o
   2   6   8          2.08          2.77         4.92 o
   3   6   8       1161.14       1203.39        40.10 o
   4   6   8         10.42         16.39         5.66 o
   5   6   8         21.13         20.26         8.86 o
   6   6   8          9.61          7.87         5.22 o
   7   6   8        143.63        173.98        11.81 o
   8   6   8         71.47         53.24         7.63 o
   9   6   8        133.59        163.82        17.22 o
 -10   7   8        108.88        158.41        18.20 o
  -9   7   8        129.00        127.42        15.25 o
  -8   7   8        268.91        284.63        10.79 o
  -7   7   8          0.24         -5.85         5.85 o
  -6   7   8        575.30        547.21        13.63 o
  -5   7   8          6.08         -0.79         3.50 o
  -4   7   8        721.18        636.01        11.87 o
  -3   7   8       1010.99       1075.37        22.10 o
  -2   7   8       1614.55       1585.15        18.72 o
  -1   7   8       2102.02       2001.81        22.24 o
   0   7   8        805.90        734.23        12.22 o
   1   7   8         17.92          6.70         4.48 o
   2   7   8       1254.65       1380.46        27.48 o
   3   7   8         28.94         30.35         5.91 o
   4   7   8        244.65        242.28        15.99 o
   5   7   8        256.48        210.24        10.26 o
   6   7   8          0.45         -4.87         4.87 o
   7   7   8        162.36        191.29        10.77 o
   8   7   8         71.79         79.21        11.81 o
   9   7   8        205.30        205.95        16.73 o
 -10   8   8        217.04        255.33        20.17 o
  -9   8   8          1.58          3.77         7.13 o
  -8   8   8         91.62        105.11        10.22 o
  -7   8   8        160.24        167.72        11.82 o
  -6   8   8          3.74          8.12         5.10 o
  -5   8   8        234.85        170.61         8.12 o
  -4   8   8         29.11         25.15         5.96 o
  -3   8   8         53.13         58.07         4.23 o
  -2   8   8       2750.73       2847.57        29.93 o
  -1   8   8          9.16         35.95         3.67 o
   0   8   8        711.36        777.80        12.83 o
   1   8   8        530.05        519.28        14.96 o
   2   8   8        143.44        203.28        15.25 o
   3   8   8         31.90         50.21         6.78 o
   4   8   8        886.73        871.80        21.04 o
   5   8   8        179.74        159.36        11.32 o
   6   8   8        434.01        430.53        14.78 o
   7   8   8         11.85         16.22         6.43 o
   8   8   8        114.12        119.19         9.91 o
   9   8   8         23.73         23.01         6.78 o
  -9   9   8         46.24         34.29         8.35 o
  -8   9   8         33.44         14.27         7.65 o
  -7   9   8         41.05         38.11         6.52 o
  -6   9   8       1817.74       1924.86        33.68 o
  -5   9   8          1.29         -0.17         7.00 o
  -4   9   8         41.27         70.95         5.30 o
  -3   9   8         12.56         29.78         3.75 o
  -2   9   8        337.83        332.60         7.55 o
  -1   9   8       1134.55        986.61        17.77 o
   0   9   8       1034.42       1160.28        20.16 o
   1   9   8        438.04        437.76        11.35 o
   2   9   8        561.67        519.11        15.31 o
   3   9   8         41.25         53.14         6.96 o
   4   9   8        771.86        675.44        18.44 o
   5   9   8        215.32        198.27        10.95 o
   6   9   8        264.22        261.75        12.18 o
   7   9   8         18.81         40.28         9.59 o
   8   9   8          9.96         -0.05        11.07 o
   9   9   8        198.79        193.34        16.73 o
  -9  10   8        312.14        347.47        15.99 o
  -8  10   8         68.93         84.45         9.91 o
  -7  10   8       1255.79       1263.66        29.39 o
  -6  10   8          8.09          4.58         5.06 o
  -5  10   8        313.37        267.33         9.81 o
  -4  10   8        506.87        509.56        17.89 o
  -3  10   8        342.50        344.57         8.28 o
  -2  10   8        339.71        280.25         7.25 o
  -1  10   8        776.88        637.27        18.11 o
   0  10   8        135.03        150.88         7.66 o
   1  10   8        402.78        436.67        11.55 o
   2  10   8        130.09        119.28         8.52 o
   3  10   8       1201.12       1264.76        27.31 o
   4  10   8        197.98        208.85        10.95 o
   5  10   8         57.96         52.28         7.63 o
   6  10   8         96.35        104.28         9.56 o
   7  10   8        146.76        145.27        10.95 o
   8  10   8         49.32         34.40         9.10 o
  -9  11   8         52.06         67.27        11.07 o
  -8  11   8        457.74        426.13        17.38 o
  -7  11   8          2.39          4.07         6.58 o
  -6  11   8        154.84        172.91         9.16 o
  -5  11   8        339.96        268.95        10.17 o
  -4  11   8         25.56         22.86         4.61 o
  -3  11   8       1100.85       1115.33        15.49 o
  -2  11   8        306.24        329.33         7.77 o
  -1  11   8        544.24        716.06        15.42 o
   0  11   8        243.35        251.97         9.36 o
   1  11   8        765.59        708.80        19.04 o
   2  11   8          4.29          0.33         5.84 o
   3  11   8         72.39         74.34         8.35 o
   4  11   8        136.47        136.19         9.91 o
   5  11   8        340.64        328.31        14.09 o
   6  11   8         61.12         61.69         8.33 o
   7  11   8        182.87        149.26        11.30 o
   8  11   8        140.24        152.37        11.65 o
  -9  12   8         19.56         20.17        13.28 o
  -8  12   8         39.07         55.82         9.56 o
  -7  12   8          2.43         -3.78         7.13 o
  -6  12   8         96.34        132.16        11.13 o
  -5  12   8        152.95        145.31         8.41 o
  -4  12   8        428.41        409.58        14.44 o
  -3  12   8          3.18          0.39         3.62 o
  -2  12   8        732.24        728.85        13.60 o
  -1  12   8         47.65         28.90         5.60 o
   0  12   8       1391.47       1275.64        27.60 o
   1  12   8        340.94        302.39        10.32 o
   2  12   8          0.34         -4.12         4.12 o
   3  12   8        263.99        259.88        12.51 o
   4  12   8        293.36        284.97        13.04 o
   5  12   8          1.68          1.74         7.13 o
   6  12   8        241.31        268.54        14.51 o
   7  12   8         19.11         16.48        12.05 o
   8  12   8        245.75        256.81        21.15 o
  -8  13   8        527.63        618.24        28.04 o
  -7  13   8         87.31        126.82        11.13 o
  -6  13   8        437.41        323.49        23.12 o
  -5  13   8        111.70        125.58        10.85 o
  -4  13   8         52.00        107.59         7.64 o
  -3  13   8        198.81        170.09         7.66 o
  -2  13   8          7.00         22.95         6.34 o
  -1  13   8        849.64        964.11        29.26 o
   0  13   8       1092.19       1063.70        20.54 o
   1  13   8         66.93         64.08         6.62 o
   2  13   8        654.13        715.18        16.17 o
   3  13   8         54.21         56.83        11.56 o
   4  13   8        569.02        499.43        17.38 o
   5  13   8         29.83         30.56         7.56 o
   6  13   8         14.26          2.09        12.30 o
   7  13   8         27.79         -3.44        10.33 o
  -7  14   8        898.03        867.52        25.18 o
  -6  14   8         18.95         14.84         7.82 o
  -5  14   8        328.04        362.62        15.41 o
  -4  14   8          5.38         -3.55         4.65 o
  -3  14   8         45.48          9.31         4.83 o
  -2  14   8         46.78         48.39         5.41 o
  -1  14   8        672.63        694.12        16.36 o
   0  14   8          0.37         -4.53         4.53 o
   1  14   8        650.11        625.48        19.90 o
   2  14   8          5.86          3.37         5.34 o
   3  14   8        752.21        746.71        41.33 o
   4  14   8          0.87         -6.99         8.36 o
   5  14   8        232.95        277.02        14.06 o
   6  14   8         17.11         -1.46         7.63 o
  -6  15   8        132.42        102.61        13.04 o
  -5  15   8         81.02         84.45        17.96 o
  -4  15   8         81.22        116.10        16.73 o
  -3  15   8        316.19        277.83        10.99 o
  -2  15   8         14.73         -3.37         5.33 o
  -1  15   8        783.21        920.12        19.76 o
   0  15   8        429.08        368.79        12.39 o
   1  15   8          9.59          7.79        10.77 o
   2  15   8         47.31         62.28         8.87 o
   3  15   8        119.18        145.72        11.65 o
   4  15   8        394.14        397.49        21.89 o
   5  15   8        169.91        170.99        12.47 o
  -5  16   8         47.20         85.58        16.97 o
  -4  16   8        251.06        311.91        23.12 o
  -3  16   8          1.08         -7.38        11.32 o
  -2  16   8        481.49        428.66        15.69 o
  -1  16   8         50.93         25.52         6.44 o
   0  16   8        393.61        368.21        12.76 o
   1  16   8         59.32         80.52         7.92 o
   2  16   8         19.10         -0.74         6.61 o
   3  16   8          3.49          0.33         7.42 o
   4  16   8        104.53         80.28        10.78 o
  -3  17   8         10.00          0.49        12.79 o
  -2  17   8         57.31         96.46         9.27 o
  -1  17   8         93.92        125.02         9.54 o
   0  17   8        251.58        257.47        11.58 o
   1  17   8          0.46          2.06         7.28 o
   2  17   8        526.25        545.49        47.72 o
  -1  18   8         68.21         49.37         8.36 o
   0  18   8         77.39         81.72         9.08 o
   1  18   8        286.71        323.71        21.65 o
 -11   0   9        177.39        216.47        19.68 o
  -9   0   9        708.82        689.74        29.52 o
  -7   0   9       1179.69       1155.14        37.88 o
  -5   0   9       1535.56       1410.96        41.82 o
  -3   0   9       1247.42       1375.05        38.87 o
  -1   0   9       1873.41       1966.39        49.20 o
   1   0   9         15.41         34.93         7.38 o
   3   0   9          0.94         14.14         4.69 o
   5   0   9        247.17        253.55         9.56 o
   7   0   9        854.94        912.11        31.98 o
   9   0   9          4.68         -6.40         9.84 o
 -11   1   9          0.77         -7.98         7.98 o
 -10   1   9         48.07         76.41        10.07 o
  -9   1   9        117.87        131.09        11.30 o
  -8   1   9        685.50        615.55        34.93 o
  -7   1   9        205.41        192.61        11.48 o
  -6   1   9        354.03        353.51        13.55 o
  -5   1   9       2669.70       2483.94        92.00 o
  -4   1   9        429.27        402.15        13.91 o
  -3   1   9        206.07        260.44        11.30 o
  -2   1   9        621.56        524.64        14.61 o
  -1   1   9        771.70        770.60        17.91 o
   0   1   9        404.68        391.87        11.83 o
   1   1   9       2687.82       2627.04        34.78 o
   2   1   9         11.17          5.48         6.01 o
   3   1   9        683.22        670.34        10.67 o
   4   1   9        116.43        118.53        15.00 o
   5   1   9        142.99        134.63         6.24 o
   6   1   9        297.67        248.97        10.42 o
   7   1   9         10.42          8.81         8.61 o
   8   1   9         59.91         51.75        12.05 o
   9   1   9          8.73          2.24         8.86 o
  10   1   9          0.34          0.18         8.13 o
 -11   2   9          2.07         -5.40        15.99 o
 -10   2   9         23.09         18.39         7.82 o
  -9   2   9          4.18         18.35         7.42 o
  -8   2   9       1206.53       1085.06        26.26 o
  -7   2   9         89.45         95.49         9.91 o
  -6   2   9       1056.07       1119.35        70.84 o
  -5   2   9         35.73         44.99         7.82 o
  -4   2   9       1626.21       1627.69        31.66 o
  -3   2   9         17.92         17.71         6.26 o
  -2   2   9         14.70         23.45         5.53 o
  -1   2   9        358.31        293.30        15.99 o
   0   2   9       1324.50       1359.08        20.71 o
   1   2   9         13.35         20.35         4.04 o
   2   2   9       4819.32       4723.49        63.28 o
   3   2   9        912.69        891.45        15.58 o
   4   2   9        325.24        343.15        11.48 o
   5   2   9        128.24        104.05         7.31 o
   6   2   9         75.10         82.30         5.77 o
   7   2   9         13.84         -0.98         8.36 o
   8   2   9          0.42         -5.91         5.91 o
   9   2   9          0.02         -7.28         7.28 o
  10   2   9        122.56        121.57        18.45 o
 -11   3   9          8.35         -5.41        10.82 o
 -10   3   9        452.02        434.27        17.04 o
  -9   3   9        388.00        406.99        16.35 o
  -8   3   9        666.24        564.31        18.44 o
  -7   3   9        770.97        789.84        21.39 o
  -6   3   9        151.42        138.12         9.74 o
  -5   3   9         30.58         30.35         9.59 o
  -4   3   9         34.06         37.28         7.13 o
  -3   3   9         71.11         57.84         9.84 o
  -2   3   9       1255.18       1252.48        25.39 o
  -1   3   9         43.48         31.84         6.40 o
   0   3   9       1948.86       2107.91        29.30 o
   1   3   9        435.83        397.10         9.65 o
   2   3   9        236.28        258.24         9.91 o
   3   3   9       1880.80       1813.12        51.41 o
   4   3   9         29.95         39.56         5.57 o
   5   3   9         69.50         55.54         4.92 o
   6   3   9        176.93        174.55         7.57 o
   7   3   9         36.86         26.57         9.84 o
   8   3   9        484.91        445.28        16.17 o
   9   3   9         33.55         36.14         8.33 o
  10   3   9          0.55        -11.32        11.32 o
 -10   4   9          1.90         -6.89         6.89 o
  -9   4   9       1216.57       1218.19        29.22 o
  -8   4   9          7.52         -5.66         6.96 o
  -7   4   9          6.99         28.00         7.47 o
  -6   4   9          1.04         -3.58         5.67 o
  -5   4   9        349.56        319.69        13.22 o
  -4   4   9        514.79        390.39        13.71 o
  -3   4   9       1174.79       1186.60        25.22 o
  -2   4   9        166.70        181.06         9.37 o
  -1   4   9       1905.14       1751.21        25.61 o
   0   4   9          2.78         -2.78         3.87 o
   1   4   9       1888.50       1731.67        21.92 o
   2   4   9        770.76        832.78        16.73 o
   3   4   9        161.30        185.24         8.87 o
   4   4   9        477.85        457.00        13.74 o
   5   4   9        170.70        168.58         7.19 o
   6   4   9         52.25         50.39         5.40 o
   7   4   9        703.11        662.94        20.46 o
   8   4   9          0.75          5.02         7.38 o
   9   4   9        172.94        130.86        16.23 o
 -10   5   9        160.84        178.09        18.20 o
  -9   5   9        415.66        408.33        16.34 o
  -8   5   9        153.82        133.39         8.61 o
  -7   5   9        690.67        639.30        15.22 o
  -6   5   9        498.43        439.69        13.42 o
  -5   5   9       1994.62       1916.02        29.72 o
  -4   5   9        617.10        607.35        13.82 o
  -3   5   9          9.29         37.12         6.78 o
  -2   5   9       3930.75       3873.17        62.44 o
  -1   5   9         25.26         16.26         3.44 o
   0   5   9         80.61        114.21         5.47 o
   1   5   9       4067.08       4114.93        53.00 o
   2   5   9         51.89         77.52         6.96 o
   3   5   9        213.48        213.31         9.37 o
   4   5   9         83.91         92.71         7.82 o
   5   5   9        133.53        122.93        10.33 o
   6   5   9        379.73        401.22        13.57 o
   7   5   9          0.19          3.13         5.73 o
   8   5   9         54.54         52.15        11.81 o
   9   5   9         11.92         -8.86         8.86 o
 -10   6   9         81.06         79.21        15.74 o
  -9   6   9         18.72         26.59         7.82 o
  -8   6   9        743.43        731.27        17.01 o
  -7   6   9         39.03         32.08         5.99 o
  -6   6   9       2551.77       2623.44        39.14 o
  -5   6   9       2151.47       2175.80        28.01 o
  -4   6   9       1992.09       1831.70        24.33 o
  -3   6   9       2807.25       2736.41        33.13 o
  -2   6   9        991.98       1065.46        14.37 o
  -1   6   9          0.50          0.36         3.12 o
   0   6   9       1300.62       1298.00        18.05 o
   1   6   9         54.72         68.71         5.38 o
   2   6   9       1290.01       1250.09        25.74 o
   3   6   9        166.57        183.31         9.39 o
   4   6   9       1919.79       1900.02        48.95 o
   5   6   9         29.33         40.30         9.10 o
   6   6   9         53.24         52.49         7.31 o
   7   6   9          4.75          0.55         7.38 o
   8   6   9        134.73        121.02        13.28 o
   9   6   9          4.34         17.71         9.35 o
 -10   7   9        325.14        313.38        22.14 o
  -9   7   9        227.95        258.77        20.17 o
  -8   7   9        129.24        142.06         9.08 o
  -7   7   9        286.87        284.15        10.79 o
  -6   7   9         18.22         27.66         5.85 o
  -5   7   9       1822.89       1713.27        23.62 o
  -4   7   9        751.19        650.74        12.44 o
  -3   7   9        170.05        208.21         7.24 o
  -2   7   9          5.77          3.85         3.33 o
  -1   7   9        504.19        392.60         8.16 o
   0   7   9        998.00       1022.52        25.34 o
   1   7   9        602.69        602.36        16.52 o
   2   7   9        107.90        117.57         8.52 o
   3   7   9        475.62        462.76        14.43 o
   4   7   9        149.14        136.50         9.02 o
   5   7   9        122.58        107.76         8.52 o
   6   7   9        391.52        378.52        14.09 o
   7   7   9         39.78         60.57         7.98 o
   8   7   9        139.82        153.99        14.76 o
  -9   8   9        128.45        159.57        12.55 o
  -8   8   9         23.80         27.70         6.42 o
  -7   8   9        195.55        208.16         9.93 o
  -6   8   9          0.64         -4.73         4.73 o
  -5   8   9          2.02          2.69         9.22 o
  -4   8   9        877.86        974.05        16.01 o
  -3   8   9       1623.78       1692.90        23.16 o
  -2   8   9        513.26        505.69         9.40 o
  -1   8   9        675.31        599.36        10.18 o
   0   8   9         45.57         37.03         6.02 o
   1   8   9        862.72        834.60        20.00 o
   2   8   9         43.24         35.93         6.26 o
   3   8   9          5.10          7.40         7.13 o
   4   8   9          6.20          5.02         5.73 o
   5   8   9        180.64        178.04        10.22 o
   6   8   9          3.07          0.62         6.08 o
   7   8   9        159.06        147.60        10.78 o
   8   8   9          1.89         -7.14         9.84 o
   9   8   9          9.59          6.89        10.33 o
  -9   9   9        138.03        142.85        11.81 o
  -8   9   9          1.15          3.59         7.13 o
  -7   9   9        175.02        171.15         9.26 o
  -6   9   9        115.25        108.42         8.88 o
  -5   9   9        911.51        840.13        17.70 o
  -4   9   9        177.24        141.53         6.61 o
  -3   9   9        486.62        455.93         9.17 o
  -2   9   9          8.44          7.92         3.62 o
  -1   9   9       2227.76       2228.43        25.18 o
   0   9   9       1376.05       1500.11        24.71 o
   1   9   9        697.55        691.81        18.44 o
   2   9   9        158.76        137.01         9.21 o
   3   9   9        765.17        804.04        34.68 o
   4   9   9          0.81         -2.94         5.73 o
   5   9   9        115.30        132.00        14.76 o
   6   9   9         43.75         50.39        11.32 o
   7   9   9         48.30         33.19         7.82 o
   8   9   9          1.77          0.92         7.42 o
  -9  10   9         10.15         -9.35        11.32 o
  -8  10   9        735.32        747.17        22.44 o
  -7  10   9        100.85        123.82        13.14 o
  -6  10   9       1158.78       1155.55        22.42 o
  -5  10   9          1.57         -5.01         5.01 o
  -4  10   9        308.56        297.59         8.82 o
  -3  10   9        167.20        157.16         6.91 o
  -2  10   9        157.43        138.24         5.77 o
  -1  10   9        727.61        650.34        13.21 o
   0  10   9        760.16        749.55        15.90 o
   1  10   9        246.38        169.80         9.72 o
   2  10   9        671.70        624.59        17.73 o
   3  10   9        108.47        118.29         9.56 o
   4  10   9        580.35        530.83        17.05 o
   5  10   9        123.06        139.57        10.42 o
   6  10   9         45.15         26.61         7.47 o
   7  10   9          2.52         16.19         7.07 o
   8  10   9         73.74         86.49         9.87 o
  -9  11   9         90.38         89.54        15.74 o
  -8  11   9         54.60         48.33         9.56 o
  -7  11   9        572.55        632.71        20.70 o
  -6  11   9          0.09         -2.38         5.49 o
  -5  11   9        113.93         86.21         7.35 o
  -4  11   9        100.00        136.14         6.87 o
  -3  11   9        115.04        118.96         5.78 o
  -2  11   9       1516.93       1555.46        19.68 o
  -1  11   9         57.29         30.80         4.60 o
   0  11   9        423.20        465.55        12.49 o
   1  11   9        433.95        421.66        11.92 o
   2  11   9         87.15         80.77         8.70 o
   3  11   9         85.88        104.88         9.37 o
   4  11   9        130.48        145.19        13.04 o
   5  11   9         90.53         85.93         9.56 o
   6  11   9         80.30         64.45         9.02 o
   7  11   9          2.12         11.27         9.84 o
  -8  12   9         22.76         33.73         9.59 o
  -7  12   9         37.88         39.28        12.55 o
  -6  12   9         28.27         25.91         8.13 o
  -5  12   9         93.88         56.64         6.89 o
  -4  12   9         30.62          4.58         5.35 o
  -3  12   9        692.92        649.90        11.63 o
  -2  12   9         11.57         20.26         5.04 o
  -1  12   9       1078.48        975.63        27.55 o
   0  12   9         18.84         20.11         5.57 o
   1  12   9        268.34        269.45        11.28 o
   2  12   9         39.00         50.82         7.63 o
   3  12   9         29.31         33.05         7.63 o
   4  12   9        164.96        215.38        12.79 o
   5  12   9         84.42        110.69        10.77 o
   6  12   9          3.54         -5.92        10.09 o
   7  12   9        124.34        159.92        12.52 o
  -7  13   9       1035.87       1017.97        27.48 o
  -6  13   9         98.91         77.10        10.07 o
  -5  13   9        199.09        222.84        10.30 o
  -4  13   9         56.17         95.82         7.67 o
  -3  13   9         82.34         79.27         6.32 o
  -2  13   9        651.40        705.37        13.91 o
  -1  13   9         23.07         36.26         7.82 o
   0  13   9        168.43        162.51         8.89 o
   1  13   9        141.60        158.14         8.97 o
   2  13   9         11.67         26.42         5.93 o
   3  13   9        979.03        895.11        23.83 o
   4  13   9         26.41         20.27         7.47 o
   5  13   9        267.14        262.07        17.71 o
   6  13   9          7.24          4.96         9.10 o
  -7  14   9         54.72        103.80        15.74 o
  -6  14   9       1327.82       1414.31        33.37 o
  -5  14   9        149.55        213.94        12.74 o
  -4  14   9        115.31        116.41         8.97 o
  -3  14   9         18.97         33.67         5.89 o
  -2  14   9         58.36         55.61         5.93 o
  -1  14   9          3.62         -6.23         6.23 o
   0  14   9        441.23        356.66        12.11 o
   1  14   9          3.34          3.37         5.24 o
   2  14   9        744.95        729.68        21.39 o
   3  14   9          0.06         -1.97         7.38 o
   4  14   9        445.47        477.54        18.08 o
   5  14   9          6.30          8.69         7.63 o
  -6  15   9         31.60         87.08        13.28 o
  -5  15   9        200.46        217.39        14.51 o
  -4  15   9        256.08        217.94        19.68 o
  -3  15   9        124.47        126.74         8.85 o
  -2  15   9        735.32        726.01        14.79 o
  -1  15   9          6.49         10.24        12.79 o
   0  15   9        206.24        189.41         9.96 o
   1  15   9        457.80        482.36        14.38 o
   2  15   9         18.75         10.82         7.21 o
   3  15   9         20.75         12.16         7.13 o
   4  15   9         63.06         75.67        18.20 o
  -3  16   9        428.56        373.62        12.63 o
  -2  16   9          8.84         11.38         5.27 o
  -1  16   9        620.73        637.25        21.03 o
   0  16   9         40.21         69.26        14.40 o
   1  16   9         56.49         72.67        11.56 o
   2  16   9         11.53         17.85        16.73 o
   3  16   9         50.09         23.61        11.32 o
  -2  17   9         14.73         19.63         8.80 o
  -1  17   9         51.22         29.27         9.04 o
   0  17   9         53.63         76.18         8.49 o
   1  17   9        301.81        301.81        22.63 o
 -10   0  10        594.45        558.38        28.04 o
  -8   0  10         26.18         51.66        13.28 o
  -6   0  10        407.53        289.77        19.19 o
  -4   0  10        856.94        862.91        30.01 o
  -2   0  10        664.31        768.45        26.57 o
   0   0  10       3383.15       3158.91        73.79 o
   2   0  10        606.63        544.76        22.63 o
   4   0  10       1055.96       1084.81        29.76 o
   8   0  10        100.84         59.04        12.30 o
 -10   1  10          1.01          1.82         7.47 o
  -9   1  10        152.86        180.48        13.04 o
  -8   1  10         88.71        112.78        10.95 o
  -7   1  10         45.08         19.08         7.42 o
  -6   1  10       1143.75       1021.85        31.49 o
  -5   1  10        114.61        134.10        23.86 o
  -4   1  10       1658.72       1504.20        30.79 o
  -3   1  10        957.08        760.64        19.48 o
  -2   1  10         28.36         58.30         6.89 o
  -1   1  10        370.14        395.30        12.87 o
   0   1  10        471.22        486.12        14.09 o
   1   1  10       1256.10       1408.30        27.13 o
   2   1  10       1115.82       1118.95        18.25 o
   3   1  10        347.06        302.52         8.51 o
   4   1  10        483.98        545.63        11.91 o
   5   1  10         88.03        116.51         6.42 o
   6   1  10         91.61         97.90        10.82 o
   7   1  10        111.77        126.20         9.56 o
   8   1  10         20.90         30.57         9.10 o
   9   1  10         27.53         50.09        19.19 o
 -10   2  10         15.60         -0.76         8.17 o
  -9   2  10         74.37         55.83         9.56 o
  -8   2  10         98.57         91.27        10.09 o
  -7   2  10        966.70        931.01        24.18 o
  -6   2  10          3.73          0.49         5.91 o
  -5   2  10       3486.64       3378.41       138.24 o
  -4   2  10        404.74        430.72        14.96 o
  -3   2  10         50.46         57.00         7.65 o
  -2   2  10          0.49         -2.16         5.90 o
  -1   2  10          3.17         12.30         5.57 o
   0   2  10        374.25        425.85        13.22 o
   1   2  10       1537.51       1548.83        23.44 o
   2   2  10         66.34         80.71         5.49 o
   3   2  10        477.49        445.40        15.35 o
   4   2  10        126.30        110.39         7.82 o
   5   2  10       1885.68       1766.07        33.22 o
   6   2  10          6.94         -2.95         4.87 o
   7   2  10          3.16         -8.36         8.36 o
   8   2  10         38.45         29.21         7.47 o
   9   2  10          4.15         -1.97        10.58 o
 -10   3  10          0.21          4.41        10.09 o
  -9   3  10        297.79        296.14        14.78 o
  -8   3  10        652.68        687.83        29.76 o
  -7   3  10        249.83        234.40        20.17 o
  -6   3  10        224.07        187.79        11.48 o
  -5   3  10         94.94         98.12         9.02 o
  -4   3  10        817.99        734.09        19.47 o
  -3   3  10          5.09          4.51         6.08 o
  -2   3  10        102.29         78.91         7.13 o
  -1   3  10       1190.86       1221.74        25.22 o
   0   3  10         68.67         99.49         6.24 o
   1   3  10       2283.76       2310.69        32.06 o
   2   3  10        833.80        803.37        13.06 o
   3   3  10          6.00          5.41         6.40 o
   4   3  10        371.71        401.32        21.89 o
   5   3  10          6.74          4.43         4.41 o
   6   3  10        428.60        400.82        11.17 o
   7   3  10         65.61         75.27        11.32 o
   8   3  10          4.28         -6.29         6.89 o
   9   3  10        158.37        147.59        16.73 o
 -10   4  10        682.18        640.92        21.38 o
  -9   4  10         37.80         18.96         8.52 o
  -8   4  10        391.40        333.40        14.95 o
  -7   4  10         10.05          0.88         6.78 o
  -6   4  10        154.76        162.06        15.00 o
  -5   4  10        161.47        124.30        10.09 o
  -4   4  10        165.51        176.84        10.26 o
  -3   4  10        456.15        456.35        14.78 o
  -2   4  10         65.25        112.86         8.87 o
  -1   4  10        388.68        342.34        12.35 o
   0   4  10       4478.81       4282.58        54.46 o
   1   4  10         40.17         38.91         4.22 o
   2   4  10        174.90        181.18         7.48 o
   3   4  10          3.03         10.09         5.22 o
   4   4  10         16.26         18.92         5.67 o
   5   4  10         75.08         58.79         6.96 o
   6   4  10        150.09        182.33        15.25 o
   8   4  10        265.82        256.81        18.69 o
   9   4  10         28.53         22.14        10.82 o
 -10   5  10          0.07         -1.21         7.82 o
  -9   5  10        198.98        194.70        12.69 o
  -8   5  10        214.20        206.78        12.87 o
  -7   5  10        225.41        217.29        20.17 o
  -6   5  10       1802.93       1785.65        36.17 o
  -5   5  10          1.27         -2.21         5.91 o
  -4   5  10        741.58        714.92        19.13 o
  -3   5  10         15.39         10.09         6.26 o
  -2   5  10        363.66        303.49        11.83 o
  -1   5  10       2914.75       2788.25        33.11 o
   0   5  10       1099.30       1209.41        17.51 o
   1   5  10        240.07        254.25         7.49 o
   2   5  10        197.51        210.07        11.56 o
   3   5  10         33.74         50.46         6.61 o
   4   5  10        934.61        869.57        20.87 o
   5   5  10          3.42          8.86         5.91 o
   6   5  10        155.08        157.73        24.84 o
   7   5  10         97.05        120.55         9.56 o
  -9   6  10        179.53        229.56        13.57 o
  -8   6  10         20.63         22.82         6.57 o
  -7   6  10        931.55        846.36        18.73 o
  -6   6  10        293.90        300.56        10.89 o
  -5   6  10       1275.20       1265.68        22.82 o
  -4   6  10         17.59          5.92         5.57 o
  -3   6  10       2849.96       2922.48        40.98 o
  -2   6  10        255.08        279.92         9.14 o
  -1   6  10        252.59        260.27         7.80 o
   0   6  10         24.75         33.05         4.39 o
   1   6  10        864.97        839.16        16.15 o
   2   6  10        543.49        628.43        17.22 o
   3   6  10       2401.63       2264.30        41.40 o
   4   6  10        265.61        250.14        11.30 o
   5   6  10        432.64        418.27        23.12 o
   6   6  10          0.74         -3.48         7.87 o
   7   6  10          1.29         -0.49         6.89 o
  -9   7  10        166.74        187.09        13.53 o
  -8   7  10        384.59        377.29        14.85 o
  -7   7  10         28.10         33.63         6.44 o
  -6   7  10         86.49        102.24         8.12 o
  -5   7  10          4.90          3.73         4.00 o
  -4   7  10       1481.20       1393.28        20.58 o
  -3   7  10        357.27        411.74        10.02 o
  -2   7  10        151.60        125.97         5.95 o
  -1   7  10        127.82        152.40         6.48 o
   0   7  10        227.43        223.40         7.36 o
   1   7  10        718.70        690.24        21.40 o
   2   7  10        872.05        882.32        21.39 o
   3   7  10         99.80         81.74         8.00 o
   4   7  10        594.36        663.94        21.15 o
   5   7  10        359.69        349.75        13.74 o
   6   7  10         20.20         28.66         7.63 o
   7   7  10         35.63         34.74         9.59 o
   8   7  10         13.52         22.63        10.82 o
  -9   8  10          0.01        -11.07        11.07 o
  -8   8  10        148.14        153.22         9.75 o
  -7   8  10         27.44         35.79         6.36 o
  -6   8  10        216.15        208.55         9.83 o
  -5   8  10         11.59         10.12         4.30 o
  -4   8  10        119.80         96.50         6.11 o
  -3   8  10        399.83        331.03         9.13 o
  -2   8  10       1911.97       1834.90        25.15 o
  -1   8  10        794.90        813.64        13.94 o
   0   8  10         73.56         65.19         6.04 o
   1   8  10          2.18          0.73         7.38 o
   2   8  10        219.84        260.01        11.30 o
   3   8  10        148.73        167.54         9.87 o
   4   8  10         11.36         19.47         6.43 o
   5   8  10         14.92          7.73        11.32 o
   6   8  10        326.60        344.43        13.90 o
   7   8  10         32.25         17.46         7.31 o
   8   8  10         91.57        129.39        15.25 o
  -9   9  10         15.86         18.20        13.28 o
  -8   9  10        180.45        205.63        13.39 o
  -7   9  10         25.59         25.51        10.07 o
  -6   9  10        370.17        327.23        12.39 o
  -5   9  10          5.71         12.18         5.77 o
  -4   9  10       1329.81       1370.77        20.82 o
  -3   9  10        251.45        293.02         8.76 o
  -2   9  10        321.67        365.14         8.55 o
  -1   9  10        137.89        139.44         6.80 o
   0   9  10       1677.28       1730.26        27.32 o
   1   9  10         23.67         22.63         6.61 o
   2   9  10        276.35        291.50        12.52 o
   3   9  10        420.64        431.45        23.86 o
   4   9  10        424.45        355.37        14.26 o
   5   9  10          2.25          5.27         6.15 o
   6   9  10         47.60         35.64         7.98 o
   7   9  10         55.13         47.23         8.68 o
   8   9  10         33.78         66.40         9.67 o
  -8  10  10         38.06         45.61         9.39 o
  -7  10  10        688.43        728.79        17.98 o
  -6  10  10         71.71         68.55         8.74 o
  -5  10  10        412.44        425.50        12.97 o
  -4  10  10          0.64         -4.11         4.17 o
  -3  10  10        814.01        834.42        15.28 o
  -2  10  10        167.06        150.95         6.34 o
  -1  10  10         93.69        121.41         9.87 o
   0  10  10        789.26        858.97        30.50 o
   1  10  10       1019.61        890.62        22.44 o
   2  10  10        219.58        212.04        11.65 o
   3  10  10       1344.61       1318.17        44.03 o
   4  10  10          7.67          6.64         6.61 o
   5  10  10        205.39        237.04        12.35 o
   6  10  10         46.01         50.66        17.71 o
   7  10  10         51.15         60.30         9.56 o
  -8  11  10        185.92        192.89        14.02 o
  -7  11  10        144.25        149.87        12.18 o
  -6  11  10        402.44        375.01        12.76 o
  -5  11  10          1.23          4.53         5.47 o
  -4  11  10          7.99         19.42         4.85 o
  -3  11  10        192.49        159.81         6.55 o
  -2  11  10        155.31        184.08         7.73 o
  -1  11  10        759.31        763.14        14.56 o
   0  11  10          5.57          1.75         4.62 o
   1  11  10        476.85        485.70        17.46 o
   2  11  10       1108.93       1115.00        26.61 o
   3  11  10          4.01         -0.72         6.43 o
   4  11  10        126.11        129.85        10.61 o
   5  11  10          6.67          2.95         7.65 o
   6  11  10          3.21         11.07         7.65 o
   7  11  10        121.27        177.69        12.67 o
  -7  12  10         10.39         26.07        10.33 o
  -6  12  10         25.58         34.63         8.07 o
  -5  12  10          0.31         -5.35         5.35 o
  -4  12  10         45.87         82.59         7.66 o
  -3  12  10        245.58        213.99         8.17 o
  -2  12  10        427.15        480.18        11.58 o
  -1  12  10         33.41         50.68         5.59 o
   0  12  10        543.90        543.06        14.49 o
   1  12  10         76.68         58.30         8.52 o
   2  12  10        416.01        447.89        16.52 o
   3  12  10         50.02         59.42        19.19 o
   4  12  10          1.25         -6.58         6.58 o
   5  12  10         41.97         35.97        11.56 o
   6  12  10         91.41         68.26        10.07 o
  -7  13  10         91.82         92.00        15.74 o
  -6  13  10        465.69        449.35        17.73 o
  -5  13  10          0.35         -5.16         5.95 o
  -4  13  10        167.68        153.27         9.10 o
  -3  13  10         62.97         45.61         5.71 o
  -2  13  10        173.34        215.32        11.15 o
  -1  13  10        134.63         93.44         6.82 o
   0  13  10         29.79         24.48         6.15 o
   1  13  10        160.09        175.01         9.47 o
   2  13  10        579.16        571.15        18.94 o
   3  13  10         31.87         17.92         7.28 o
   4  13  10        594.52        641.20        20.87 o
   5  13  10          2.95         13.24        10.33 o
  -6  14  10         38.79         76.75        14.76 o
  -5  14  10        873.91       1039.81        27.61 o
  -4  14  10         62.92         61.72         9.56 o
  -3  14  10        181.70        179.20        10.31 o
  -2  14  10         12.38         -1.29         5.03 o
  -1  14  10         60.85         72.97         6.54 o
   0  14  10         49.20         49.50        11.78 o
   1  14  10        318.76        354.86        12.58 o
   2  14  10          1.24        -13.20        21.15 o
   3  14  10        790.65        747.76        36.16 o
   4  14  10         41.81         58.90         9.91 o
  -4  15  10        229.90        219.67        21.40 o
  -3  15  10        587.67        632.84        16.47 o
  -2  15  10         59.83         51.41         6.32 o
  -1  15  10        473.68        492.16        12.62 o
   0  15  10          8.14         -1.60         7.45 o
   1  15  10        112.95        161.56         9.94 o
   2  15  10        178.90        200.37        13.31 o
   3  15  10          0.14         -9.35         9.35 o
  -3  16  10          0.75         -3.01        13.53 o
  -2  16  10        812.42        881.42        19.65 o
  -1  16  10          0.23         -3.55         5.49 o
   0  16  10        112.94         86.23         8.96 o
   1  16  10        175.12        179.92        10.59 o
  -9   0  11        455.74        386.19        24.11 o
  -7   0  11         51.57         74.78        13.78 o
  -5   0  11       1375.60       1287.48        40.34 o
  -3   0  11        813.30        818.63        29.52 o
  -1   0  11       2971.95       2806.18        68.38 o
   1   0  11       1702.08       1586.10        43.29 o
   3   0  11        318.89        312.49        10.92 o
   5   0  11         47.71         43.78         8.36 o
   7   0  11         43.05         42.80        10.33 o
   9   0  11         79.95         93.97        15.74 o
 -10   1  11        105.36        110.34        12.79 o
  -9   1  11         12.35         14.27         8.35 o
  -8   1  11        201.27        180.67        12.86 o
  -7   1  11        224.30        238.44        13.21 o
  -6   1  11         16.19         21.42        10.82 o
  -5   1  11       1734.49       1615.68        61.00 o
  -4   1  11         31.07         82.08         9.10 o
  -3   1  11        673.71        704.51        19.13 o
  -2   1  11        824.25        766.33        19.65 o
  -1   1  11          0.46         -3.20         5.22 o
   0   1  11       1120.84       1164.30        24.87 o
   1   1  11        518.01        551.18        15.48 o
   2   1  11        109.66        133.47         6.61 o
   3   1  11        268.61        277.51         8.41 o
   4   1  11          5.52          8.20         4.26 o
   5   1  11        471.68        412.88        13.74 o
   6   1  11        205.69        193.83        14.27 o
   7   1  11         91.39         78.22        11.81 o
   8   1  11         18.61         17.92         7.47 o
   9   1  11          2.49          9.02        17.71 o
 -10   2  11         27.42         32.92         9.91 o
  -9   2  11         69.94         77.47        10.44 o
  -8   2  11        156.64        157.74        14.02 o
  -7   2  11         37.69         48.42         9.21 o
  -6   2  11       3057.15       2904.46        53.05 o
  -5   2  11        367.43        299.07        13.74 o
  -4   2  11        910.61        962.95        23.66 o
  -3   2  11        227.39        232.59        12.05 o
  -2   2  11        321.61        322.78        12.87 o
  -1   2  11         34.03         30.51         6.43 o
   0   2  11        110.79        127.11         8.87 o
   1   2  11        165.80        159.11         7.26 o
   2   2  11         52.33         40.69         4.92 o
   3   2  11        256.37        242.75         8.23 o
   4   2  11       1739.18       1830.91        48.86 o
   5   2  11        101.24         94.46        11.32 o
   6   2  11        539.77        538.15        16.17 o
   7   2  11         20.72          8.86         9.35 o
   8   2  11          1.09         -2.90         6.78 o
   9   2  11          4.19          7.87        11.32 o
 -10   3  11        171.06        161.86        18.20 o
  -9   3  11         29.25         32.61        17.46 o
  -8   3  11        181.47        197.49        13.04 o
  -7   3  11        608.63        562.14        19.12 o
  -6   3  11        498.91        396.87        15.64 o
  -5   3  11       1006.24       1057.01        25.74 o
  -4   3  11          4.56          3.18         6.43 o
  -3   3  11         35.40         46.31         7.42 o
  -2   3  11         80.00         63.91         7.82 o
  -1   3  11         25.89         16.82         5.73 o
   0   3  11        421.66        437.61        26.81 o
   1   3  11         12.60         15.80         5.67 o
   2   3  11       1447.63       1456.32        23.42 o
   3   3  11        407.51        449.95        13.75 o
   4   3  11        240.41        270.58        16.23 o
   5   3  11        536.50        493.31        15.31 o
   6   3  11          1.60          2.46         8.36 o
   8   3  11         14.44          4.43         9.35 o
 -10   4  11         50.09         92.98        16.23 o
  -9   4  11        670.92        601.33        40.34 o
  -8   4  11          5.06         -3.02        14.02 o
  -7   4  11        440.32        501.14        17.91 o
  -6   4  11        268.06        299.43        13.71 o
  -5   4  11         57.33         57.38         9.35 o
  -4   4  11         14.88          7.51         6.89 o
  -3   4  11        656.41        722.18        19.65 o
  -2   4  11          2.25         -0.64         5.73 o
  -1   4  11         10.70         17.73         5.73 o
   0   4  11        106.40        113.89         6.89 o
   1   4  11       2171.54       2022.35        25.86 o
   2   4  11         37.91         49.45         6.09 o
   3   4  11        364.55        370.59        10.40 o
   4   4  11        432.48        452.26        30.75 o
   5   4  11         35.87         44.58         6.78 o
   6   4  11         11.56          8.00         6.02 o
  -9   5  11          0.02        -14.51        14.51 o
  -8   5  11        311.08        308.49        15.31 o
  -7   5  11        630.30        741.04        21.91 o
  -6   5  11        211.67        176.13        11.83 o
  -5   5  11       1526.62       1298.78        29.39 o
  -4   5  11          0.49         -1.90         6.43 o
  -3   5  11         29.00         24.35         6.96 o
  -2   5  11         49.19         37.08         7.13 o
  -1   5  11        920.33       1041.30        34.37 o
   0   5  11       1024.03       1030.26        16.14 o
   1   5  11        195.87        199.05         8.14 o
   2   5  11         71.14         96.30         6.71 o
   3   5  11        671.89        699.72        18.96 o
   4   5  11         11.90          2.15         4.96 o
   5   5  11       1087.45       1111.18        25.74 o
   6   5  11         25.05         33.88        12.55 o
   7   5  11         11.49          0.49         8.36 o
  -9   6  11        150.53        156.18        13.39 o
  -8   6  11        180.69        165.21        13.01 o
  -7   6  11          9.58         10.17         7.47 o
  -6   6  11       1129.96       1186.61        28.35 o
  -5   6  11         45.10         39.91         8.17 o
  -4   6  11       2136.15       2251.65        39.17 o
  -3   6  11         92.63        111.65         7.46 o
  -2   6  11       1061.71       1037.26        21.06 o
  -1   6  11         35.79         43.71         4.75 o
   0   6  11        123.51        147.09         9.09 o
   1   6  11          2.93          1.00         4.40 o
   2   6  11       1049.91        977.04        32.96 o
   3   6  11          5.63          3.39         9.35 o
   4   6  11        476.92        479.72        15.99 o
   5   6  11          3.20         -1.81        11.07 o
   6   6  11        497.24        441.05        15.65 o
   7   6  11         20.16         32.80         8.61 o
  -9   7  11          4.78         15.25        12.30 o
  -8   7  11         46.25         47.08        13.04 o
  -7   7  11         54.01         78.50        10.26 o
  -6   7  11         10.78          7.65         6.93 o
  -5   7  11        243.26        191.43         8.97 o
  -4   7  11         53.96         63.97         6.57 o
  -3   7  11       2042.21       1902.69        30.10 o
  -2   7  11       1460.37       1345.46        35.70 o
  -1   7  11         29.71         60.81         7.46 o
   0   7  11        331.79        369.39        10.89 o
   1   7  11        580.05        526.72        13.15 o
   2   7  11         12.60          9.47         5.38 o
   3   7  11        307.07        322.90        16.48 o
   4   7  11          4.65         -0.04         6.08 o
   5   7  11         87.36         93.82        10.33 o
   6   7  11          2.68         -7.70        15.25 o
   7   7  11         26.16         31.48         7.47 o
  -8   8  11         60.84        104.58         9.18 o
  -7   8  11        210.33        183.61        15.45 o
  -6   8  11         16.09          8.86         5.92 o
  -5   8  11          8.45         -1.53         4.38 o
  -4   8  11          2.95          5.90         6.49 o
  -3   8  11        200.35        211.61         9.16 o
  -2   8  11         35.36         31.07         4.83 o
  -1   8  11       1608.13       1603.65        26.09 o
   0   8  11         69.42         46.94         9.34 o
   1   8  11          9.42         14.14         4.24 o
   2   8  11         26.87         42.22         7.63 o
   3   8  11        294.37        272.81        12.87 o
   4   8  11          0.37         -4.08         5.38 o
   5   8  11          6.37          4.37         6.43 o
   6   8  11          6.71         25.41         7.42 o
   7   8  11        199.53        185.50        12.18 o
  -8   9  11         49.61         47.79         7.92 o
  -7   9  11        491.91        505.76        30.39 o
  -6   9  11         13.70         -0.77         5.87 o
  -5   9  11        535.09        576.84        15.43 o
  -4   9  11        381.49        362.27        10.10 o
  -3   9  11        708.92        676.81        13.63 o
  -2   9  11          1.55         -3.73         3.73 o
  -1   9  11        235.19        247.69        17.33 o
   0   9  11        159.14        141.23         8.12 o
   1   9  11       1279.60       1319.45        41.33 o
   2   9  11         31.95         12.22         6.78 o
   3   9  11        303.09        306.99        13.57 o
   4   9  11        489.39        527.17        17.56 o
   5   9  11        483.63        477.50        25.09 o
   6   9  11        136.91        160.84        11.65 o
   7   9  11         15.94         27.70        13.28 o
  -8  10  11        330.56        334.54        23.12 o
  -7  10  11         60.77         76.77         8.41 o
  -6  10  11        710.64        633.67        16.66 o
  -5  10  11        111.29        120.27        10.95 o
  -4  10  11       1069.60       1075.10        18.36 o
  -3  10  11         10.06          3.92         4.17 o
  -2  10  11        180.30        150.95         7.42 o
  -1  10  11        188.17        173.11         8.51 o
   0  10  11          2.49         -0.40         4.81 o
   1  10  11         57.25         46.99        17.22 o
   2  10  11       1141.72       1213.11        36.65 o
   3  10  11          0.09         -5.91         5.91 o
   4  10  11        565.01        604.95        19.48 o
   5  10  11         23.46         14.78         7.47 o
   6  10  11        161.25        159.61        16.23 o
  -7  11  11         82.60        103.12         9.44 o
  -6  11  11         78.71        111.15         8.80 o
  -5  11  11        410.02        438.41        13.63 o
  -4  11  11         44.29         42.55         7.03 o
  -3  11  11        136.83        167.89         7.98 o
  -2  11  11        177.14        173.76         7.84 o
  -1  11  11         39.72         33.04         5.78 o
   0  11  11        146.21        170.82         8.99 o
   1  11  11        133.83        105.86         9.56 o
   2  11  11        807.75        758.26        21.74 o
   3  11  11        700.01        611.25        20.91 o
   4  11  11          0.08          4.64         7.13 o
   5  11  11          7.04          0.39         7.21 o
   6  11  11         28.50         30.01         8.70 o
  -7  12  11        781.92        789.11        33.95 o
  -6  12  11         37.12         85.09         8.57 o
  -5  12  11         67.45         76.55        12.69 o
  -4  12  11          0.37          3.94         5.87 o
  -3  12  11        105.71        100.29         8.08 o
  -2  12  11         66.97         58.84         6.21 o
  -1  12  11        100.85        100.22         6.74 o
   0  12  11         10.31          3.47         5.20 o
   1  12  11        345.53        342.10        14.95 o
   2  12  11         99.23        135.11        11.30 o
   3  12  11        272.02        283.01        14.43 o
   4  12  11          7.53         13.01        10.33 o
   5  12  11          0.41         -7.13         7.13 o
  -6  13  11        269.39        317.81        21.65 o
  -5  13  11        187.32        188.54        11.03 o
  -4  13  11        152.15        172.42        13.36 o
  -3  13  11        464.08        455.26        11.99 o
  -2  13  11         13.40          6.56         5.82 o
  -1  13  11         22.81         28.29         5.59 o
   0  13  11        140.66        149.21         9.08 o
   1  13  11         24.72         28.81         7.98 o
   2  13  11         17.23         12.30         7.65 o
   3  13  11        275.19        324.57        15.65 o
   4  13  11         45.85         42.08         9.39 o
  -5  14  11          2.25         21.65        12.30 o
  -4  14  11        841.41        866.68        25.13 o
  -3  14  11          0.40         -6.09         6.09 o
  -2  14  11        255.91        253.76         9.63 o
  -1  14  11         69.93         89.23         7.81 o
   0  14  11          9.11         14.62         5.47 o
   1  14  11         25.52         20.16         8.33 o
   2  14  11        194.16        193.81        13.74 o
  -3  15  11        180.89        167.53        12.12 o
  -2  15  11        323.97        295.21        10.65 o
  -1  15  11          9.67         10.78         5.76 o
   0  15  11        231.46        295.21        10.40 o
   1  15  11         18.71          6.50         8.17 o
  -8   0  12        149.18        148.08        18.20 o
  -6   0  12       1243.02       1339.13        44.28 o
  -4   0  12          7.52          0.98         9.84 o
  -2   0  12       1306.54       1396.20        41.82 o
   0   0  12       2056.12       2160.72        56.08 o
   2   0  12        158.57        166.78        13.78 o
   4   0  12        167.58        155.46        13.28 o
   8   0  12        105.90         88.06        14.27 o
  -9   1  12         99.13         93.47        11.65 o
  -8   1  12         15.94         16.37         9.21 o
  -7   1  12        431.34        393.23        19.19 o
  -6   1  12        176.19        185.16        17.71 o
  -5   1  12         32.64         18.14        12.79 o
  -4   1  12       1742.82       1483.37        32.00 o
  -3   1  12         33.39         20.66         6.26 o
  -2   1  12        521.25        520.85        28.53 o
  -1   1  12        349.42        288.81        12.18 o
   0   1  12         25.45         37.18         6.96 o
   1   1  12       1007.78        979.41        22.44 o
   2   1  12        342.17        329.59        12.35 o
   3   1  12         56.69         75.23         7.63 o
   4   1  12        252.84        277.47        16.73 o
   5   1  12          4.67         15.74         5.91 o
   7   1  12         97.26        128.90        13.78 o
   8   1  12         15.09          9.18         7.13 o
  -9   2  12         20.66         34.53         9.56 o
  -8   2  12          0.26         -6.97         6.97 o
  -7   2  12        103.30        110.61        10.77 o
  -6   2  12         76.92         63.10         9.56 o
  -5   2  12       2353.63       2309.75        82.90 o
  -4   2  12        303.81        270.76        13.22 o
  -3   2  12        738.36        872.62        30.75 o
  -2   2  12        372.16        288.39        15.50 o
  -1   2  12       1018.13        900.85        21.74 o
   0   2  12        106.09        124.33         9.04 o
   1   2  12        300.53        300.47        11.83 o
   2   2  12        133.33        148.09         7.28 o
   3   2  12        525.00        571.48        13.13 o
   4   2  12         46.17         52.87         6.21 o
   5   2  12        795.55        817.65        30.01 o
   6   2  12          4.72         -3.94         8.36 o
   8   2  12          0.39          0.49         9.35 o
  -9   3  12         52.06         45.50        10.26 o
  -8   3  12         96.97         97.47        21.65 o
  -7   3  12        334.58        347.50        16.00 o
  -6   3  12        417.89        436.27        16.69 o
  -5   3  12        433.61        414.29        20.17 o
  -4   3  12        550.29        390.13        17.71 o
  -3   3  12         50.56         67.32         8.52 o
  -2   3  12        226.48        224.21        11.48 o
  -1   3  12        975.47        967.94        22.95 o
   0   3  12         57.73         78.07         8.00 o
   1   3  12         30.65         29.85         5.20 o
   2   3  12        143.66        127.24         7.28 o
   3   3  12        551.34        551.64        13.22 o
   4   3  12        238.69        286.47        11.17 o
   5   3  12         29.56         33.95         9.84 o
   6   3  12         57.47         49.69        10.82 o
   8   3  12         83.64         77.73        13.78 o
  -9   4  12         55.70         35.18         9.74 o
  -8   4  12        396.16        345.26        16.35 o
  -7   4  12         17.06          3.94        11.07 o
  -6   4  12        428.18        467.74        17.39 o
  -5   4  12         62.60         49.20         8.87 o
  -4   4  12         43.71         41.33        14.27 o
  -3   4  12         33.08         31.24         7.65 o
  -2   4  12        278.58        304.03        19.43 o
  -1   4  12          3.86         -4.18        11.81 o
   0   4  12        137.51        134.16         9.74 o
   1   4  12        673.71        704.23        15.30 o
   2   4  12        961.78        891.85        17.58 o
   3   4  12        679.03        689.13        15.21 o
   4   4  12        151.52        153.19         8.03 o
   5   4  12          1.07         -7.38         7.38 o
   6   4  12        109.91        143.16        14.76 o
  -9   5  12         44.59         43.29        14.27 o
  -8   5  12          0.20          5.41        12.79 o
  -7   5  12        470.23        481.88        18.09 o
  -6   5  12        718.23        686.35        21.39 o
  -5   5  12         31.71         18.31         7.82 o
  -4   5  12        499.32        561.61        18.26 o
  -3   5  12         72.88         85.74        15.25 o
  -2   5  12        284.30        288.37        12.87 o
  -1   5  12        259.87        257.76        10.66 o
   0   5  12        881.64        881.13        15.20 o
   1   5  12        197.03        197.26         8.40 o
   2   5  12        259.31        301.95        11.97 o
   3   5  12        286.02        324.60        10.56 o
   4   5  12        852.84        836.83        30.99 o
   5   5  12          1.98          4.81         6.43 o
   6   5  12        260.80        244.70        12.67 o
   7   5  12         89.40         92.49        13.78 o
  -9   6  12        152.28        155.46        20.17 o
  -8   6  12          6.26         16.73        14.27 o
  -7   6  12        145.97        148.31        12.32 o
  -6   6  12          0.09         -6.93         6.93 o
  -5   6  12       1194.29       1179.98        28.53 o
  -4   6  12         36.83         53.69         8.56 o
  -3   6  12       1263.06       1347.00        24.03 o
  -2   6  12        168.05        164.63        10.05 o
  -1   6  12        883.87        828.87        17.31 o
   0   6  12          5.61          6.99         6.35 o
   1   6  12        122.44        118.48         7.66 o
   2   6  12          1.40         -3.96         3.96 o
   3   6  12        407.56        419.54        12.10 o
   4   6  12         15.88         -5.38         5.38 o
   5   6  12        642.86        634.93        19.47 o
   6   6  12         59.38         83.01        11.07 o
   7   6  12        282.62        301.08        20.17 o
  -8   7  12          0.82          4.43         7.78 o
  -7   7  12         58.37         46.57        18.94 o
  -6   7  12         77.65         77.49        13.53 o
  -5   7  12         93.16        111.71         8.24 o
  -4   7  12        612.55        572.45        14.62 o
  -3   7  12        144.34        146.81         8.36 o
  -2   7  12       1622.75       1607.65        30.94 o
  -1   7  12       1195.58       1113.92        17.99 o
   0   7  12        111.20        128.17         7.95 o
   1   7  12         94.50        105.17         8.84 o
   2   7  12        118.62        104.44         7.92 o
   3   7  12          1.05         -3.97         5.38 o
   4   7  12         59.61         65.81         8.87 o
   5   7  12         22.24          8.74         7.13 o
   6   7  12         99.99         85.49         9.72 o
   7   7  12          8.67         15.99         8.35 o
  -8   8  12        277.08        196.79        19.19 o
  -7   8  12        160.63        152.59        13.04 o
  -6   8  12         62.57         94.30        12.05 o
  -5   8  12          4.51         -1.72         7.31 o
  -4   8  12         54.52         48.39         6.84 o
  -3   8  12        119.01        138.25         8.48 o
  -2   8  12        428.50        460.59        12.87 o
  -1   8  12          8.96          2.42         4.98 o
   0   8  12       1533.90       1543.56        26.18 o
   1   8  12          2.87         -2.56         7.91 o
   2   8  12         38.77         28.26         5.49 o
   3   8  12         89.96         94.24        10.33 o
   4   8  12          9.62          3.31         6.58 o
   5   8  12          3.64         -6.08         6.08 o
   6   8  12         31.25         61.97         9.39 o
  -8   9  12          1.64        -11.32        11.32 o
  -7   9  12         23.40         10.89        20.66 o
  -6   9  12        553.21        600.10        34.68 o
  -5   9  12        106.85        104.48        10.78 o
  -4   9  12        658.55        635.57        15.98 o
  -3   9  12          0.21         -1.32         5.17 o
  -2   9  12        722.22        695.28        20.14 o
  -1   9  12         35.73         22.42         5.20 o
   0   9  12         28.25         42.52         6.34 o
   1   9  12        680.24        721.31        16.64 o
   2   9  12        649.90        687.28        29.03 o
   3   9  12          5.49         -1.26         6.78 o
   4   9  12        205.05        277.83        13.91 o
   5   9  12          0.42         -6.47         6.72 o
   6   9  12        251.48        271.17        13.90 o
  -7  10  12        399.78        380.55        14.18 o
  -6  10  12         43.51         70.18        11.09 o
  -5  10  12        630.76        670.60        17.23 o
  -4  10  12        337.07        309.88        11.34 o
  -3  10  12       1419.24       1468.77        26.31 o
  -2  10  12        177.37        172.04         9.18 o
  -1  10  12        101.87         96.11         7.75 o
   0  10  12        131.65        133.50         8.51 o
   1  10  12          3.45         -0.40         5.38 o
   2  10  12          2.59         -0.45         6.43 o
   3  10  12        870.54        765.61        22.26 o
   4  10  12         14.65          4.18         6.96 o
   5  10  12        324.48        259.88        14.09 o
  -6  11  12        197.82        212.10        11.35 o
  -5  11  12        156.56        187.50        10.57 o
  -4  11  12        328.58        258.28        11.54 o
  -3  11  12          5.62         -8.86         8.86 o
  -2  11  12        150.54        129.63        11.19 o
  -1  11  12         99.79         91.16         7.94 o
   0  11  12          0.23         -5.17         5.17 o
   1  11  12        260.59        283.17        11.14 o
   2  11  12          4.20          0.69        11.32 o
   3  11  12        282.34        287.12        14.26 o
   4  11  12        675.48        786.19        23.31 o
  -6  12  12        242.39        291.87        14.95 o
  -5  12  12         19.07          7.61        10.50 o
  -4  12  12          0.57         -6.15         7.31 o
  -3  12  12         12.40         24.30         6.52 o
  -2  12  12        148.40        152.89         9.26 o
  -1  12  12         69.80         52.18         7.26 o
   0  12  12        124.02        148.82         9.08 o
   1  12  12         14.71         16.06         5.93 o
   2  12  12        328.97        283.27        19.19 o
   3  12  12          2.02          8.86         7.31 o
  -5  13  12        274.30        297.73        15.06 o
  -4  13  12        561.30        560.35        28.04 o
  -3  13  12         91.98        116.80        10.27 o
  -2  13  12         94.67        104.74         9.09 o
  -1  13  12         19.58         16.73         6.52 o
   0  13  12         53.05         61.90         7.66 o
   1  13  12         78.48         81.97         7.85 o
   2  13  12         72.93         75.98        17.46 o
  -3  14  12       1187.75       1145.79        41.33 o
  -2  14  12         13.26         11.52         5.88 o
  -1  14  12         10.68          9.85         6.52 o
   0  14  12         95.02        102.46        13.19 o
  -7   0  13        339.55        304.53        22.14 o
  -5   0  13        673.44        670.55        30.01 o
  -3   0  13         68.25         59.53        12.30 o
  -1   0  13        611.49        746.80        28.53 o
   1   0  13        289.00        265.66        16.73 o
   5   0  13          9.45          0.98         8.86 o
   7   0  13         99.16        101.84        13.78 o
  -8   1  13        218.56        201.08        14.61 o
  -7   1  13         27.24         23.86        12.05 o
  -6   1  13        372.25        359.36        16.52 o
  -5   1  13        152.94        188.81        12.69 o
  -4   1  13         20.08         15.51         7.28 o
  -3   1  13       1690.19       1597.11        62.48 o
  -2   1  13         55.08         47.93        12.55 o
  -1   1  13        534.08        569.05        17.39 o
   0   1  13        319.32        361.12        13.90 o
   1   1  13          0.23         11.92         6.08 o
   2   1  13        478.46        519.70        16.17 o
   3   1  13        552.49        638.08        25.09 o
   4   1  13        284.46        260.25        17.22 o
   5   1  13         86.78         96.65        11.56 o
  -8   2  13          4.29         -7.68         7.68 o
  -7   2  13         23.56         18.66        13.78 o
  -6   2  13        360.81        385.70        16.52 o
  -5   2  13         44.08         67.38        10.26 o
  -4   2  13       1084.00       1088.99        35.91 o
  -3   2  13         17.89          0.44         7.13 o
  -2   2  13       1798.96       1744.94        35.83 o
  -1   2  13         35.83         52.41         7.98 o
   0   2  13        110.63         92.30         9.10 o
   1   2  13         20.35         36.91         9.59 o
   2   2  13         74.56         97.41        12.79 o
   3   2  13        257.52        251.18        10.39 o
   4   2  13        460.09        428.50        22.14 o
   5   2  13         50.69         34.93         9.84 o
   6   2  13        124.46        132.34        14.27 o
  -8   3  13        140.79        197.10        14.60 o
  -7   3  13        194.90        200.28        13.22 o
  -6   3  13        225.44        175.25        12.16 o
  -5   3  13        420.90        409.64        16.52 o
  -4   3  13         28.82         21.03         8.61 o
  -3   3  13        509.20        495.70        17.20 o
  -2   3  13         16.75         11.55         6.58 o
  -1   3  13        207.12        211.84        11.48 o
   0   3  13        309.18        295.51        27.30 o
   1   3  13         63.61         84.13        12.30 o
   2   3  13          3.82         -2.33         4.18 o
   3   3  13        309.81        345.84        10.77 o
   4   3  13        387.61        404.96        11.90 o
   5   3  13         68.53         57.56        11.32 o
   6   3  13          3.40         -1.97         9.35 o
  -8   4  13         35.24         53.38        10.26 o
  -7   4  13        320.55        288.61        15.48 o
  -6   4  13         25.99          3.94         8.00 o
  -5   4  13        235.33        279.09        17.71 o
  -4   4  13          8.92          5.99         6.93 o
  -3   4  13          3.29         12.05        11.07 o
  -2   4  13         32.38         52.75        11.32 o
  -1   4  13        107.23        161.13        10.44 o
   0   4  13          0.18          0.00         5.91 o
   1   4  13        234.39        236.87        10.72 o
   2   4  13        132.72        146.96         8.04 o
   3   4  13        156.35        166.96         9.20 o
   4   4  13        121.79        161.52        10.40 o
   5   4  13        213.92        210.07        16.73 o
   6   4  13          0.22          1.97         9.35 o
  -8   5  13         28.77         36.81         9.45 o
  -7   5  13          4.88          4.43        11.32 o
  -6   5  13        318.46        314.99        16.73 o
  -5   5  13        251.00        257.27        13.91 o
  -4   5  13          0.27         -5.42         6.93 o
  -3   5  13        639.60        585.52        18.78 o
  -2   5  13         86.26         82.17         8.96 o
  -1   5  13        157.00        156.00         8.31 o
   0   5  13        458.96        399.23        14.96 o
   1   5  13        565.18        569.71        14.27 o
   2   5  13         71.72         88.95         7.18 o
   3   5  13        221.48        231.29         9.65 o
   4   5  13         83.30         90.18        14.76 o
   5   5  13        354.51        389.70        12.28 o
   6   5  13          0.28         -8.86         8.86 o
  -8   6  13         66.66         84.13        17.22 o
  -7   6  13          0.54         -8.17         8.17 o
  -6   6  13        269.85        195.07        13.04 o
  -5   6  13          3.95          6.81         6.98 o
  -4   6  13        920.93        928.64        22.77 o
  -3   6  13        215.79        207.11         9.55 o
  -2   6  13        831.57        938.24        19.50 o
  -1   6  13         13.01         15.40         5.07 o
   0   6  13        620.56        612.73        16.64 o
   1   6  13         42.71         44.50         6.34 o
   2   6  13         20.07         44.24         8.34 o
   3   6  13          4.15          7.27         5.30 o
   4   6  13        445.08        485.39        13.61 o
   5   6  13          1.97          3.94         9.84 o
   6   6  13        295.60        251.21        16.73 o
  -7   7  13         14.61         32.89        10.82 o
  -6   7  13         48.16         18.94         9.04 o
  -5   7  13        152.89        160.40         9.02 o
  -4   7  13          8.87         -0.41         8.56 o
  -3   7  13        360.55        343.42        11.99 o
  -2   7  13         89.50         75.48         7.70 o
  -1   7  13        318.29        288.78        13.21 o
   0   7  13        667.89        701.76        16.55 o
   1   7  13          0.24         -2.76         4.90 o
   2   7  13        170.69        176.91        10.27 o
   3   7  13         27.26         21.06         5.85 o
   4   7  13          8.82         16.23         9.35 o
   5   7  13         98.54        102.41        10.61 o
   6   7  13         31.82         24.43        13.04 o
  -7   8  13        663.60        648.57        29.76 o
  -6   8  13         23.84         36.60        17.46 o
  -5   8  13         10.75          3.76         7.82 o
  -4   8  13          8.42          1.93         5.74 o
  -3   8  13          0.24         -3.86         5.34 o
  -2   8  13         91.85         84.16         9.02 o
  -1   8  13        566.93        559.90        20.91 o
   0   8  13          1.98          1.67         5.01 o
   1   8  13        869.10        890.87        19.11 o
   2   8  13          4.29         -6.25        10.87 o
   3   8  13         40.81         55.05         7.29 o
   4   8  13        173.23        156.99        12.00 o
   5   8  13         17.63         28.92         8.33 o
  -7   9  13          0.11        -11.81        11.81 o
  -6   9  13         49.16         61.07        12.55 o
  -5   9  13        769.22        801.59        24.00 o
  -4   9  13          0.79         -5.10         5.10 o
  -3   9  13        433.44        417.95        12.97 o
  -2   9  13        110.62        116.49        10.42 o
  -1   9  13        834.17        922.35        19.77 o
   0   9  13         36.28         15.92         6.45 o
   1   9  13          5.08         -2.13         5.84 o
   2   9  13        336.59        321.64        11.91 o
   3   9  13        140.69        157.09        10.01 o
   4   9  13         41.19         38.17         8.52 o
   5   9  13        188.22        166.81        12.87 o
  -6  10  13        347.18        337.13        16.17 o
  -5  10  13         23.23         15.03        17.22 o
  -4  10  13        954.50        920.50        20.13 o
  -3  10  13        146.40        167.42        11.91 o
  -2  10  13        409.76        408.31        27.06 o
  -1  10  13         65.83         75.99         7.64 o
   0  10  13        270.73        278.30        11.26 o
   1  10  13         59.78         40.96         6.62 o
   2  10  13          0.71         -5.51         5.77 o
   3  10  13        127.61        118.07        16.23 o
   4  10  13        219.29        254.26        14.25 o
  -5  11  13        464.55        444.31        17.91 o
  -4  11  13        112.44        107.74        16.23 o
  -3  11  13         80.67         68.05        16.23 o
  -2  11  13          2.49         -8.86         9.10 o
  -1  11  13        207.44        205.58        10.10 o
   0  11  13        368.98        390.26        12.76 o
   1  11  13          2.76         -4.03         7.98 o
   2  11  13        148.91        178.11         9.73 o
   3  11  13         75.12         66.33         9.52 o
  -4  12  13          2.47        -10.82        10.82 o
  -3  12  13         46.55         58.42         9.84 o
  -2  12  13          0.30         -7.28         7.28 o
  -1  12  13        107.89        157.20        10.03 o
   0  12  13         25.99         24.81         6.81 o
   1  12  13        179.61        201.43        10.38 o
  -3  13  13        181.01        198.26        19.19 o
  -2  13  13         12.71         -9.84         9.84 o
  -1  13  13        112.75        100.36        15.74 o
  -6   0  14        571.56        540.18        28.53 o
  -4   0  14        414.20        475.24        25.58 o
  -2   0  14         28.13         18.69        11.32 o
   0   0  14        970.45        991.31        35.42 o
   2   0  14        220.44        236.64        17.22 o
   4   0  14        395.93        398.00        21.65 o
  -7   1  14        440.99        512.54        20.18 o
  -6   1  14         32.15         48.00        10.44 o
  -5   1  14        206.00        183.66        13.55 o
  -4   1  14        229.17        253.87        14.09 o
  -3   1  14          9.33          6.40         7.65 o
  -2   1  14       2004.90       1799.24        37.22 o
  -1   1  14        147.61        171.93        11.48 o
   0   1  14          8.97          2.74        13.04 o
   1   1  14        123.12        130.01        10.42 o
   2   1  14          1.58         -8.36         8.36 o
   3   1  14        110.64        129.39        14.76 o
   4   1  14        253.22        260.74        17.71 o
   5   1  14        311.04        329.08        25.34 o
  -7   2  14          5.56         -8.36         8.36 o
  -6   2  14          5.52         -4.17        11.32 o
  -5   2  14        464.49        416.43        17.56 o
  -4   2  14          0.45         15.55         8.17 o
  -3   2  14       1262.30       1330.78        38.62 o
  -2   2  14         33.87         15.34         7.82 o
  -1   2  14       1266.94       1304.82        29.73 o
   0   2  14         58.17         65.73        11.07 o
   1   2  14         62.59         83.49         9.56 o
   2   2  14         12.99          3.10         9.84 o
   3   2  14         21.49         24.05         7.13 o
   4   2  14        267.19        219.91        17.71 o
   5   2  14        444.66        485.08        24.11 o
  -7   3  14        142.71        145.16        13.39 o
  -6   3  14        194.58        263.27        27.06 o
  -5   3  14        107.81        102.84        11.30 o
  -4   3  14        292.68        271.93        14.06 o
  -3   3  14          0.63         -3.20         7.31 o
  -2   3  14        390.03        394.48        31.73 o
  -1   3  14          2.36         -6.15         6.61 o
   0   3  14        126.48        126.40        10.77 o
   1   3  14        507.86        544.56        17.91 o
   2   3  14         96.54        108.22         9.56 o
   3   3  14         20.46         38.19        11.44 o
   4   3  14        345.00        312.89        19.68 o
   5   3  14         37.31         23.12        10.33 o
   6   3  14         55.66         64.45        12.79 o
  -7   4  14          0.69         -1.48         8.70 o
  -6   4  14        238.17        211.73        14.25 o
  -5   4  14        193.21        176.69        13.04 o
  -4   4  14         62.65        121.55        10.95 o
  -3   4  14        115.09        152.90        12.18 o
  -2   4  14         27.58         36.01         8.35 o
  -1   4  14         36.94         21.89         8.00 o
   0   4  14         29.84         38.23         8.61 o
   1   4  14          0.91         -5.60         6.23 o
   2   4  14        449.88        447.81        12.93 o
   3   4  14         95.07        126.83        15.75 o
   4   4  14        112.21         96.32         9.13 o
   5   4  14          3.58         -1.48         9.35 o
   6   4  14         33.30         45.75        12.30 o
  -7   5  14        139.48        145.64        13.04 o
  -6   5  14         16.98         27.85         9.56 o
  -5   5  14         96.87         86.73        10.77 o
  -4   5  14        425.07        415.33        16.87 o
  -3   5  14         31.45         21.40         8.00 o
  -2   5  14        490.10        466.08        13.90 o
  -1   5  14         17.17          4.97         5.64 o
   0   5  14         96.04        108.83        10.82 o
   1   5  14        170.07        163.18        10.78 o
   2   5  14        220.40        216.98         9.74 o
   3   5  14         23.23         31.10         6.43 o
   4   5  14         50.26         97.50         9.02 o
   5   5  14          0.63         26.57        11.81 o
  -6   6  14         50.41         77.27        21.15 o
  -5   6  14        324.82        342.84        12.54 o
  -4   6  14         48.79         68.33         7.78 o
  -3   6  14        575.47        626.30        19.37 o
  -2   6  14          7.01         -0.37         5.67 o
  -1   6  14       1054.65       1039.62        26.26 o
   0   6  14          0.50         -2.39         5.73 o
   1   6  14         64.68         56.58         6.90 o
   2   6  14         17.55         21.85         5.85 o
   3   6  14          8.74         -0.28         5.49 o
   4   6  14         37.04         43.44        10.59 o
   5   6  14        168.93        146.54        15.06 o
  -6   7  14         36.25         31.26        10.42 o
  -5   7  14        132.02        110.47         8.97 o
  -4   7  14         75.42         53.74         7.44 o
  -3   7  14          6.54          9.39         5.94 o
  -2   7  14        355.59        345.71        12.31 o
  -1   7  14        159.05        143.12        11.30 o
   0   7  14        375.26        382.96        15.83 o
   1   7  14        415.15        406.94        12.86 o
   2   7  14         22.68         32.99         6.41 o
   3   7  14        168.65        203.71        10.02 o
   4   7  14         32.14         62.87         7.57 o
   5   7  14          1.01          1.80         6.25 o
  -6   8  14        707.05        782.72        34.44 o
  -5   8  14         12.79          0.21        15.99 o
  -4   8  14         62.57         69.55         8.16 o
  -3   8  14        259.94        257.56        11.26 o
  -2   8  14         42.25         45.69         8.68 o
  -1   8  14         12.04          3.44         6.85 o
   0   8  14        637.95        659.31        25.61 o
   1   8  14          0.06          1.67         5.77 o
   2   8  14        394.64        373.52        12.68 o
   3   8  14         16.57         17.12         6.34 o
   4   8  14          5.59         10.89        11.38 o
  -5   9  14        111.59         80.42        11.46 o
  -4   9  14        761.69        863.38        20.04 o
  -3   9  14          0.11         -1.48        10.82 o
  -2   9  14        453.79        427.72        16.70 o
  -1   9  14        175.75        166.78        11.46 o
   0   9  14        482.36        511.76        15.04 o
   1   9  14         42.31         41.16         7.17 o
   2   9  14         33.64         25.25         6.82 o
   3   9  14        175.02        223.51        10.87 o
  -4  10  14          0.97         -7.42         8.69 o
  -3  10  14       1011.64       1073.40        28.12 o
  -2  10  14         17.70          0.74        12.05 o
  -1  10  14        272.57        309.67        25.83 o
   0  10  14          1.58         -1.98         5.95 o
   1  10  14        250.22        240.10        13.80 o
   2  10  14        132.73        181.55        13.53 o
  -3  11  14          1.11         25.09        11.32 o
  -2  11  14        134.58        114.63        15.25 o
  -1  11  14          1.37         -7.38        10.33 o
   0  11  14        128.64        131.35        17.22 o
  -5   0  15        360.22        405.87        25.58 o
  -3   0  15        543.83        579.54        28.53 o
  -1   0  15        256.72        335.52        21.65 o
   1   0  15        387.95        451.62        24.11 o
   5   0  15         13.97         25.58        11.32 o
  -6   1  15        242.33        217.47        16.73 o
  -5   1  15          0.38         -7.98         7.98 o
  -4   1  15         77.49         74.44        10.78 o
  -3   1  15        488.16        464.73        17.91 o
  -2   1  15        110.60        130.06        15.50 o
  -1   1  15        779.62        774.35        22.44 o
   0   1  15        156.79        133.08        10.95 o
   1   1  15        134.61        159.24        11.12 o
   2   1  15        176.61        169.24        16.23 o
   3   1  15         34.06         43.29        11.32 o
   4   1  15         26.72         40.13         7.82 o
   5   1  15          9.06         24.11        10.82 o
  -6   2  15         17.20         45.03        10.77 o
  -5   2  15         40.48         70.26        11.27 o
  -4   2  15        509.10        532.00        44.52 o
  -3   2  15         17.81          6.50        12.30 o
  -2   2  15        745.29        918.81        25.05 o
  -1   2  15         12.91        -10.82        10.82 o
   0   2  15        903.11        931.37        24.51 o
   1   2  15          8.13         -9.35         9.35 o
   2   2  15          0.45          7.96         6.78 o
   3   2  15         13.09         33.45        10.82 o
   4   2  15          1.40          9.35        10.33 o
   5   2  15         65.73         78.71        13.28 o
  -6   3  15        341.90        400.26        18.26 o
  -5   3  15        108.21        132.19        13.04 o
  -4   3  15          8.73         -3.48         8.17 o
  -3   3  15        274.25        263.59        15.00 o
  -2   3  15         12.52          3.44         7.65 o
  -1   3  15        298.19        252.99        18.45 o
   0   3  15        110.31        118.07        15.25 o
   1   3  15        231.56        234.60        12.86 o
   2   3  15         76.11         57.24         8.68 o
   3   3  15         63.29         54.53         9.21 o
   4   3  15        240.01        237.62        18.69 o
   5   3  15        315.62        354.22        22.14 o
  -6   4  15          0.29        -11.81        11.81 o
  -5   4  15        115.58        108.52        12.00 o
  -4   4  15         95.38        130.60        12.00 o
  -3   4  15         37.86         41.44         9.52 o
  -2   4  15         23.66         11.82        10.58 o
  -1   4  15         48.06         68.86        16.73 o
   0   4  15          1.31          0.67         6.58 o
   1   4  15          5.60          3.60         7.63 o
   2   4  15          8.27         12.05         7.31 o
   3   4  15        689.58        655.24        20.68 o
   4   4  15         74.20         54.12        12.79 o
  -5   5  15         29.68         35.32        10.82 o
  -4   5  15         26.71         24.47         8.48 o
  -3   5  15        329.72        408.99        17.04 o
  -2   5  15          0.21         -5.81         5.81 o
  -1   5  15        259.27        252.46        13.55 o
   0   5  15          0.77         -4.50         6.85 o
   1   5  15        108.67        115.00        10.61 o
   2   5  15        196.91        193.56        12.32 o
   3   5  15         49.05         50.73         7.19 o
   4   5  15          7.73          0.15         5.84 o
  -5   6  15         45.41         52.66         8.69 o
  -4   6  15        122.41        104.37         8.94 o
  -3   6  15          5.06         -1.19         6.04 o
  -2   6  15        672.14        622.41        21.24 o
  -1   6  15          0.03          1.10         8.12 o
   0   6  15        498.26        564.13        19.68 o
   1   6  15          0.07         -6.15         6.15 o
   2   6  15         36.33         40.02         6.89 o
   3   6  15         86.10         67.39         7.85 o
   4   6  15          5.38         11.85         7.98 o
  -5   7  15         54.96         62.01         9.32 o
  -4   7  15        194.95        208.36        18.73 o
  -3   7  15        121.65        132.02         9.63 o
  -2   7  15         15.66         23.50         8.52 o
  -1   7  15        234.11        191.50        12.86 o
   0   7  15         57.61         57.57         8.82 o
   1   7  15         85.77         68.03        17.22 o
   2   7  15        443.14        496.94        14.92 o
   3   7  15          1.21          2.37         7.63 o
  -4   8  15          5.68         19.26         7.91 o
  -3   8  15         16.95         22.52         8.39 o
  -2   8  15        229.09        268.04        14.41 o
  -1   8  15         10.12         16.71         8.04 o
   0   8  15          7.83         -3.41        10.09 o
   1   8  15        580.78        572.47        16.18 o
   2   8  15         19.24         26.37         9.84 o
  -3   9  15        260.85        296.16        20.66 o
  -2   9  15         12.51         -4.43        10.33 o
  -1   9  15        864.59        834.37        34.44 o
  -4   0  16        279.50        229.26        21.15 o
  -2   0  16        189.44        196.29        18.69 o
   0   0  16         73.66         45.26        12.79 o
  -4   1  16         11.42          7.52        10.09 o
  -3   1  16        204.74        196.03        14.06 o
  -2   1  16        522.06        568.61        31.73 o
  -1   1  16          1.10         -7.47         7.47 o
   0   1  16        426.47        437.44        17.38 o
   1   1  16         44.68         44.28        13.28 o
   3   1  16        201.68        211.55        18.20 o
  -4   2  16          0.01         -4.98        13.28 o
  -3   2  16        336.32        333.75        16.52 o
  -2   2  16          0.04         -0.07         8.86 o
  -1   2  16        640.61        666.47        21.56 o
   0   2  16         46.73         43.78        13.28 o
   1   2  16        469.21        468.35        25.09 o
   2   2  16          3.26         -3.76         7.38 o
   3   2  16          8.97          6.40         9.84 o
  -4   3  16          2.45          3.33        14.27 o
  -3   3  16          3.58        -12.79        12.79 o
  -2   3  16        638.44        636.95        21.56 o
  -1   3  16          0.19         -7.82         7.82 o
   0   3  16         14.78         30.50        12.79 o
   1   3  16         69.12         71.01         9.17 o
   2   3  16        356.96        402.90        16.52 o
  -4   4  16        148.36        187.44        19.19 o
  -3   4  16         90.96        108.17        12.16 o
  -2   4  16         15.04         20.42         9.74 o
  -1   4  16         25.17         25.02         9.35 o
   0   4  16         60.45         59.12         9.17 o
   1   4  16          0.85         -4.64         7.28 o
   2   4  16         36.84         56.58        13.78 o
  -4   5  16         25.44         35.42        13.78 o
  -3   5  16          0.89         -6.24         6.24 o
  -2   5  16         71.32         58.98         8.31 o
  -1   5  16          0.03          8.25         7.68 o
   0   5  16        242.57        228.92        14.02 o
   1   5  16        100.46         96.92        15.25 o
   2   5  16         54.43         49.69        14.27 o
  -3   6  16        203.19        190.81        13.01 o
  -2   6  16          3.66         -4.92         9.84 o
  -1   6  16        441.32        528.52        19.63 o
   0   6  16          2.12        -10.33        10.33 o
   1   6  16        223.06        230.73        19.68 o
  -1   0  17        153.81        214.50        21.15 o
  -2   1  17         89.40         67.72        10.95 o
  -1   1  17        274.48        223.74        14.60 o
   0   1  17          8.99        -11.32        11.32 o
  -2   2  17        108.68         98.89        17.22 o
  -1   2  17         11.55         12.05         9.39 o
   0   2  17        585.45        632.67        30.99 o
                                                
